# Supplementary material for: 1-Dichloro­acetyl-8a-methyl-1,2,3,4,6,7,8,8a-octa­hydro­pyrrolo­[1,2-a]pyrimidin-6-one
Source: Acta Crystallogr Sect E Struct Rep Online. 2012 Jun 2;68(Pt 7):o1982. doi: 10.1107/S1600536812024063 (PMC3393258; doi:10.1107/S1600536812024063)
Supplement: Supplementary file 1 [file e-68-o1982-sup1.cif]

##############################################################################
#                                                                            #
# This CIF contains the data in a paper accepted for publication in          #
# Acta Crystallographica Section E. It conforms to the requirements of       #
# Notes for Authors for Acta Crystallographica Section E, and has been       #
# peer reviewed under the auspices of the IUCr Commission on Journals.       #
#                                                                            #
# Full details of the Crystallographic Information File format               #
# are given in the paper "The Crystallographic Information File (CIF):       #
# a New Standard Archive File for Crystallography" by S. R. Hall, F. H.      #
# Allen and I. D. Brown [Acta Cryst. (1991), A47, 655-685].                  #
#                                                                            #
# The current version of the core CIF dictionary is obtainable from          #
# ftp://ftp.iucr.org/pub/cif_core.dic.                                       #
#                                                                            #
# Software is freely available for graphical display of the structure(s)     #
# in this CIF. For information consult the CIF software page                 #
# http://www.iucr.org/resources/cif/software.                                #
#                                                                            #
# This file may be used for bona fide research purposes within the           #
# scientific community so long as proper attribution is given to the journal # 
# article from which it was obtained.                                        #
#                                                                            #
##############################################################################
data_I
_audit_creation_method     SHELXL-97
_chemical_name_systematic
;
1-Dichloroacetyl-8a-methyl-1,2,3,4,6,7,8,8a-
octahydropyrrolo[1,2-<i>a</i>]pyrimidin-6-one
;
_chemical_name_common     ?
_chemical_formula_moiety     'C10 H14 Cl2 N2 O2'
_chemical_formula_sum     'C10 H14 Cl2 N2 O2'
_chemical_formula_iupac     'C10 H14 Cl2 N2 O2'
_chemical_formula_weight     265.13
_chemical_melting_point     ?
_symmetry_cell_setting     orthorhombic
_symmetry_space_group_name_H-M     'P b c a'
_symmetry_space_group_name_Hall     '-P 2ac 2ab'
loop_
    _symmetry_equiv_pos_as_xyz
    'x, y, z'
    '-x+1/2, -y, z+1/2'
    '-x, y+1/2, -z+1/2'
    'x+1/2, -y+1/2, -z'
    '-x, -y, -z'
    'x-1/2, y, -z-1/2'
    'x, -y-1/2, z-1/2'
    '-x-1/2, y-1/2, z'
_cell_length_a     10.312(2)
_cell_length_b     14.997(3)
_cell_length_c     15.666(3)
_cell_angle_alpha     90.00
_cell_angle_beta     90.00
_cell_angle_gamma     90.00
_cell_volume     2422.7(8)
_cell_formula_units_Z     8
_cell_measurement_reflns_used     9134
_cell_measurement_theta_min     3.16
_cell_measurement_theta_max     27.58
_cell_measurement_temperature     293(2)
_exptl_crystal_description     block
_exptl_crystal_colour     colourless
_exptl_crystal_size_max     0.23
_exptl_crystal_size_mid     0.19
_exptl_crystal_size_min     0.16
_exptl_crystal_density_diffrn     1.454
_exptl_crystal_density_meas     ?
_exptl_crystal_density_method     'not measured'
_exptl_crystal_F_000     1104
_exptl_absorpt_coefficient_mu     0.523
_exptl_absorpt_correction_type     multi-scan
_exptl_absorpt_process_details     '(ABSCOR; Higashi, 1995)'
_exptl_absorpt_correction_T_min     0.8887
_exptl_absorpt_correction_T_max     0.9224
_exptl_special_details     ?
_diffrn_ambient_temperature     293(2)
_diffrn_radiation_type     MoK\a
_diffrn_radiation_wavelength     0.71073
_diffrn_radiation_source     'fine-focus sealed tube'
_diffrn_radiation_monochromator     graphite
_diffrn_measurement_device_type     'Rigaku R-AXIS RAPID'
_diffrn_measurement_method     '\w scan'
_diffrn_detector_area_resol_mean     10
_diffrn_reflns_number     22128
_diffrn_reflns_av_R_equivalents     0.0382
_diffrn_reflns_av_sigmaI/netI     0.0241
_diffrn_reflns_theta_min     3.01
_diffrn_reflns_theta_max     27.47
_diffrn_reflns_theta_full     27.47
_diffrn_measured_fraction_theta_max     0.998
_diffrn_measured_fraction_theta_full     0.998
_diffrn_reflns_limit_h_min     -13
_diffrn_reflns_limit_h_max     11
_diffrn_reflns_limit_k_min     -19
_diffrn_reflns_limit_k_max     19
_diffrn_reflns_limit_l_min     -20
_diffrn_reflns_limit_l_max     20
_diffrn_standards_number     0
_diffrn_standards_interval_count     0
_diffrn_standards_interval_time     0
_diffrn_standards_decay_%     0
_refine_special_details
;
 Refinement of F^2^ against ALL reflections.  The weighted R-factor wR and
 goodness of fit S are based on F^2^, conventional R-factors R are based
 on F, with F set to zero for negative F^2^. The threshold expression of
 F^2^ > 2sigma(F^2^) is used only for calculating R-factors(gt) etc. and is
 not relevant to the choice of reflections for refinement.  R-factors based
 on F^2^ are statistically about twice as large as those based on F, and R-
 factors based on ALL data will be even larger.
;
_reflns_number_total     2770
_reflns_number_gt     2376
_reflns_threshold_expression     I>2sigma(I)
_refine_ls_structure_factor_coef     Fsqd
_refine_ls_matrix_type     full
_refine_ls_R_factor_all     0.0572
_refine_ls_R_factor_gt     0.0522
_refine_ls_wR_factor_gt     0.1505
_refine_ls_wR_factor_ref     0.1558
_refine_ls_goodness_of_fit_ref     1.107
_refine_ls_restrained_S_all     1.107
_refine_ls_number_reflns     2770
_refine_ls_number_parameters     146
_refine_ls_number_restraints     0
_refine_ls_hydrogen_treatment     constr
_refine_ls_weighting_scheme     calc
_refine_ls_weighting_details
         'calc w=1/[\s^2^(Fo^2^)+(0.0970P)^2^+0.5072P] where P=(Fo^2^+2Fc^2^)/3'
_atom_sites_solution_hydrogens     geom
_atom_sites_solution_primary     direct
_atom_sites_solution_secondary     difmap
_refine_ls_shift/su_max     0.001
_refine_ls_shift/su_mean     0.000
_refine_diff_density_max     0.739
_refine_diff_density_min     -0.361
_refine_ls_extinction_method     none
_refine_ls_extinction_coef     ?
loop_
    _atom_type_symbol
    _atom_type_description
    _atom_type_scat_dispersion_real
    _atom_type_scat_dispersion_imag
    _atom_type_scat_source
    'C' 'C' 0.0033 0.0016
                         'International Tables Vol C Tables 4.2.6.8 and 6.1.1.4'
    'H' 'H' 0.0000 0.0000
                         'International Tables Vol C Tables 4.2.6.8 and 6.1.1.4'
    'N' 'N' 0.0061 0.0033
                         'International Tables Vol C Tables 4.2.6.8 and 6.1.1.4'
    'O' 'O' 0.0106 0.0060
                         'International Tables Vol C Tables 4.2.6.8 and 6.1.1.4'
_computing_data_collection     'RAPID-AUTO (Rigaku, 1999)'
_computing_cell_refinement     'RAPID-AUTO (Rigaku, 1999)'
_computing_data_reduction     'CrystalClear (Rigaku/MSC, 2002)'
_computing_structure_solution     'SHELXS97 (Sheldrick, 2008)'
_computing_structure_refinement     'SHELXL97 (Sheldrick, 2008)'
_computing_molecular_graphics     'SHELXTL (Sheldrick, 2008)'
_computing_publication_material     'SHELXL97 (Sheldrick, 2008)'
loop_
    _atom_site_type_symbol
    _atom_site_label
    _atom_site_fract_x
    _atom_site_fract_y
    _atom_site_fract_z
    _atom_site_U_iso_or_equiv
    _atom_site_adp_type
    _atom_site_calc_flag
    _atom_site_refinement_flags
    _atom_site_occupancy
    _atom_site_symmetry_multiplicity
    _atom_site_disorder_assembly
    _atom_site_disorder_group
    C C1 0.44507(19) 0.93130(12) 0.76600(12) 0.0425(4) Uani d . 1 1 . .
    H H1 0.4067 0.8855 0.7293 0.051 Uiso calc R 1 1 . .
    C C2 0.36708(16) 0.93818(10) 0.84965(10) 0.0356(3) Uani d . 1 1 . .
    C C3 0.3554(3) 0.77230(13) 0.84857(16) 0.0717(8) Uani d . 1 1 . .
    H H3A 0.4348 0.7471 0.8712 0.086 Uiso calc R 1 1 . .
    H H3B 0.3654 0.7784 0.7873 0.086 Uiso calc R 1 1 . .
    C C4 0.2472(4) 0.71165(18) 0.86658(17) 0.0951(11) Uani d . 1 1 . .
    H H4A 0.2620 0.6552 0.8380 0.114 Uiso calc R 1 1 . .
    H H4B 0.1675 0.7370 0.8444 0.114 Uiso calc R 1 1 . .
    C C5 0.2331(3) 0.69585(16) 0.96139(15) 0.0778(8) Uani d . 1 1 . .
    H H5A 0.1427 0.6854 0.9753 0.093 Uiso calc R 1 1 . .
    H H5B 0.2824 0.6435 0.9779 0.093 Uiso calc R 1 1 . .
    C C6 0.27314(17) 0.86362(11) 0.97259(10) 0.0388(4) Uani d . 1 1 . .
    C C7 0.1334(2) 0.89612(19) 0.96606(15) 0.0643(6) Uani d . 1 1 . .
    H H7A 0.0849 0.8564 0.9301 0.096 Uiso calc R 1 1 . .
    H H7B 0.1321 0.9550 0.9420 0.096 Uiso calc R 1 1 . .
    H H7C 0.0951 0.8974 1.0219 0.096 Uiso calc R 1 1 . .
    C C8 0.3550(2) 0.91831(13) 1.03659(11) 0.0490(5) Uani d . 1 1 . .
    H H8A 0.4403 0.9306 1.0133 0.059 Uiso calc R 1 1 . .
    H H8B 0.3128 0.9745 1.0497 0.059 Uiso calc R 1 1 . .
    C C9 0.3655(2) 0.86100(14) 1.11572(12) 0.0512(5) Uani d . 1 1 . .
    H H9A 0.4529 0.8626 1.1385 0.061 Uiso calc R 1 1 . .
    H H9B 0.3057 0.8813 1.1594 0.061 Uiso calc R 1 1 . .
    C C10 0.33128(18) 0.76904(13) 1.08684(12) 0.0460(4) Uani d . 1 1 . .
    Cl Cl1 0.60562(5) 0.89949(5) 0.79454(4) 0.0661(2) Uani d . 1 1 . .
    Cl Cl2 0.44643(7) 1.03447(4) 0.71183(3) 0.0634(2) Uani d . 1 1 . .
    N N1 0.33425(15) 0.86043(9) 0.88631(9) 0.0376(3) Uani d . 1 1 . .
    N N2 0.28063(18) 0.77378(10) 1.00813(10) 0.0495(4) Uani d . 1 1 . .
    O O1 0.34367(15) 1.01088(8) 0.88014(9) 0.0493(4) Uani d . 1 1 . .
    O O2 0.34379(18) 0.69963(12) 1.12676(10) 0.0677(5) Uani d . 1 1 . .
loop_
    _atom_site_aniso_label
    _atom_site_aniso_U_11
    _atom_site_aniso_U_22
    _atom_site_aniso_U_33
    _atom_site_aniso_U_12
    _atom_site_aniso_U_13
    _atom_site_aniso_U_23
    C1 0.0509(10) 0.0420(9) 0.0347(8) -0.0063(7) -0.0010(7) -0.0023(7)
    C2 0.0419(8) 0.0325(8) 0.0325(8) -0.0003(6) -0.0051(6) -0.0013(6)
    C3 0.133(2) 0.0307(9) 0.0519(12) -0.0056(11) 0.0152(13) -0.0057(8)
    C4 0.177(3) 0.0556(14) 0.0523(14) -0.0532(18) -0.0047(16) -0.0051(10)
    C5 0.132(2) 0.0500(12) 0.0517(13) -0.0423(14) -0.0074(13) 0.0063(10)
    C6 0.0463(9) 0.0384(8) 0.0318(8) -0.0040(7) -0.0051(6) 0.0021(6)
    C7 0.0486(11) 0.0909(17) 0.0534(12) 0.0083(11) 0.0025(9) 0.0066(11)
    C8 0.0672(12) 0.0430(9) 0.0367(9) -0.0096(8) -0.0075(8) -0.0038(7)
    C9 0.0591(11) 0.0615(12) 0.0330(9) -0.0038(9) -0.0070(8) -0.0004(8)
    C10 0.0472(9) 0.0549(11) 0.0359(9) 0.0012(8) 0.0030(7) 0.0098(8)
    Cl1 0.0494(3) 0.0859(5) 0.0629(4) 0.0085(3) 0.0054(2) -0.0065(3)
    Cl2 0.0924(5) 0.0559(4) 0.0419(3) -0.0146(3) 0.0005(2) 0.0120(2)
    N1 0.0490(8) 0.0311(7) 0.0328(7) -0.0019(5) -0.0022(6) -0.0014(5)
    N2 0.0691(10) 0.0393(8) 0.0400(8) -0.0153(7) -0.0084(7) 0.0076(6)
    O1 0.0724(9) 0.0308(6) 0.0448(7) 0.0038(6) 0.0064(6) -0.0010(5)
    O2 0.0858(11) 0.0644(10) 0.0528(9) 0.0071(8) 0.0007(8) 0.0255(7)
_geom_special_details
;
 All s.u.'s (except the s.u.'s in the dihedral angle between two l.s. planes)
 are estimated using the full covariance matrix.  The cell s.u.'s are taken
 into account individually in the estimation of s.u.'s in distances, angles
 and torsion angles; correlations between s.u.'s in cell parameters are only
 used when they are defined by crystal symmetry.  An approximate (isotropic)
 treatment of cell s.u.'s is used for estimating esds involving l.s. planes.
;
loop_
    _geom_bond_atom_site_label_1
    _geom_bond_atom_site_label_2
    _geom_bond_site_symmetry_2
    _geom_bond_distance
    _geom_bond_publ_flag
    C1 C2 . 1.541(2) ?
    C1 Cl2 . 1.7647(19) ?
    C1 Cl1 . 1.780(2) ?
    C1 H1 . 0.9800 ?
    C2 O1 . 1.214(2) ?
    C2 N1 . 1.343(2) ?
    C3 N1 . 1.464(2) ?
    C3 C4 . 1.467(4) ?
    C3 H3A . 0.9700 ?
    C3 H3B . 0.9700 ?
    C4 C5 . 1.511(4) ?
    C4 H4A . 0.9700 ?
    C4 H4B . 0.9700 ?
    C5 N2 . 1.464(3) ?
    C5 H5A . 0.9700 ?
    C5 H5B . 0.9700 ?
    C6 N2 . 1.460(2) ?
    C6 N1 . 1.492(2) ?
    C6 C7 . 1.525(3) ?
    C6 C8 . 1.546(2) ?
    C7 H7A . 0.9600 ?
    C7 H7B . 0.9600 ?
    C7 H7C . 0.9600 ?
    C8 C9 . 1.512(3) ?
    C8 H8A . 0.9700 ?
    C8 H8B . 0.9700 ?
    C9 C10 . 1.494(3) ?
    C9 H9A . 0.9700 ?
    C9 H9B . 0.9700 ?
    C10 O2 . 1.221(2) ?
    C10 N2 . 1.341(2) ?
loop_
    _geom_angle_atom_site_label_1
    _geom_angle_atom_site_label_2
    _geom_angle_atom_site_label_3
    _geom_angle_site_symmetry_1
    _geom_angle_site_symmetry_3
    _geom_angle
    _geom_angle_publ_flag
    C2 C1 Cl2 . . 110.76(12) ?
    C2 C1 Cl1 . . 106.84(12) ?
    Cl2 C1 Cl1 . . 110.39(10) ?
    C2 C1 H1 . . 109.6 ?
    Cl2 C1 H1 . . 109.6 ?
    Cl1 C1 H1 . . 109.6 ?
    O1 C2 N1 . . 124.12(16) ?
    O1 C2 C1 . . 119.90(15) ?
    N1 C2 C1 . . 115.91(14) ?
    N1 C3 C4 . . 111.7(2) ?
    N1 C3 H3A . . 109.3 ?
    C4 C3 H3A . . 109.3 ?
    N1 C3 H3B . . 109.3 ?
    C4 C3 H3B . . 109.3 ?
    H3A C3 H3B . . 107.9 ?
    C3 C4 C5 . . 111.1(2) ?
    C3 C4 H4A . . 109.4 ?
    C5 C4 H4A . . 109.4 ?
    C3 C4 H4B . . 109.4 ?
    C5 C4 H4B . . 109.4 ?
    H4A C4 H4B . . 108.0 ?
    N2 C5 C4 . . 109.54(17) ?
    N2 C5 H5A . . 109.8 ?
    C4 C5 H5A . . 109.8 ?
    N2 C5 H5B . . 109.8 ?
    C4 C5 H5B . . 109.8 ?
    H5A C5 H5B . . 108.2 ?
    N2 C6 N1 . . 107.07(14) ?
    N2 C6 C7 . . 111.75(17) ?
    N1 C6 C7 . . 110.41(14) ?
    N2 C6 C8 . . 102.31(13) ?
    N1 C6 C8 . . 111.95(15) ?
    C7 C6 C8 . . 112.96(17) ?
    C6 C7 H7A . . 109.5 ?
    C6 C7 H7B . . 109.5 ?
    H7A C7 H7B . . 109.5 ?
    C6 C7 H7C . . 109.5 ?
    H7A C7 H7C . . 109.5 ?
    H7B C7 H7C . . 109.5 ?
    C9 C8 C6 . . 105.61(15) ?
    C9 C8 H8A . . 110.6 ?
    C6 C8 H8A . . 110.6 ?
    C9 C8 H8B . . 110.6 ?
    C6 C8 H8B . . 110.6 ?
    H8A C8 H8B . . 108.7 ?
    C10 C9 C8 . . 105.05(15) ?
    C10 C9 H9A . . 110.7 ?
    C8 C9 H9A . . 110.7 ?
    C10 C9 H9B . . 110.7 ?
    C8 C9 H9B . . 110.7 ?
    H9A C9 H9B . . 108.8 ?
    O2 C10 N2 . . 123.87(19) ?
    O2 C10 C9 . . 127.37(19) ?
    N2 C10 C9 . . 108.75(15) ?
    C2 N1 C3 . . 125.00(15) ?
    C2 N1 C6 . . 117.77(13) ?
    C3 N1 C6 . . 117.23(14) ?
    C10 N2 C6 . . 114.85(15) ?
    C10 N2 C5 . . 123.23(16) ?
    C6 N2 C5 . . 121.90(16) ?
loop_
    _geom_torsion_atom_site_label_1
    _geom_torsion_atom_site_label_2
    _geom_torsion_atom_site_label_3
    _geom_torsion_atom_site_label_4
    _geom_torsion_site_symmetry_1
    _geom_torsion_site_symmetry_2
    _geom_torsion_site_symmetry_3
    _geom_torsion_site_symmetry_4
    _geom_torsion
    _geom_torsion_publ_flag
    Cl2 C1 C2 O1 . . . . -17.6(2) ?
    Cl1 C1 C2 O1 . . . . 102.68(17) ?
    Cl2 C1 C2 N1 . . . . 165.39(13) ?
    Cl1 C1 C2 N1 . . . . -74.34(16) ?
    N1 C3 C4 C5 . . . . -62.4(4) ?
    C3 C4 C5 N2 . . . . 28.4(4) ?
    N2 C6 C8 C9 . . . . -17.3(2) ?
    N1 C6 C8 C9 . . . . -131.65(17) ?
    C7 C6 C8 C9 . . . . 103.0(2) ?
    C6 C8 C9 C10 . . . . 17.9(2) ?
    C8 C9 C10 O2 . . . . 169.3(2) ?
    C8 C9 C10 N2 . . . . -11.8(2) ?
    O1 C2 N1 C3 . . . . 176.6(2) ?
    C1 C2 N1 C3 . . . . -6.5(3) ?
    O1 C2 N1 C6 . . . . -4.3(3) ?
    C1 C2 N1 C6 . . . . 172.63(14) ?
    C4 C3 N1 C2 . . . . -142.1(2) ?
    C4 C3 N1 C6 . . . . 38.8(3) ?
    N2 C6 N1 C2 . . . . -164.27(15) ?
    C7 C6 N1 C2 . . . . 73.9(2) ?
    C8 C6 N1 C2 . . . . -52.9(2) ?
    N2 C6 N1 C3 . . . . 15.0(2) ?
    C7 C6 N1 C3 . . . . -106.9(2) ?
    C8 C6 N1 C3 . . . . 126.3(2) ?
    O2 C10 N2 C6 . . . . 179.24(19) ?
    C9 C10 N2 C6 . . . . 0.3(2) ?
    O2 C10 N2 C5 . . . . 0.7(3) ?
    C9 C10 N2 C5 . . . . -178.2(2) ?
    N1 C6 N2 C10 . . . . 128.79(17) ?
    C7 C6 N2 C10 . . . . -110.2(2) ?
    C8 C6 N2 C10 . . . . 10.9(2) ?
    N1 C6 N2 C5 . . . . -52.6(3) ?
    C7 C6 N2 C5 . . . . 68.4(3) ?
    C8 C6 N2 C5 . . . . -170.5(2) ?
    C4 C5 N2 C10 . . . . -151.3(3) ?
    C4 C5 N2 C6 . . . . 30.2(4) ?
loop_
    _geom_hbond_atom_site_label_D
    _geom_hbond_atom_site_label_H
    _geom_hbond_atom_site_label_A
    _geom_hbond_site_symmetry_A
    _geom_hbond_distance_DH
    _geom_hbond_distance_HA
    _geom_hbond_distance_DA
    _geom_hbond_angle_DHA
    C1 H1 O2 7_575 0.98 2.15 3.115(2) 167.5
    C3 H3B O2 7_575 0.97 2.55 3.502(3) 168.7
data_global
_journal_date_recd_electronic     2012-04-26
_journal_date_accepted     2012-05-26
_journal_name_full     'Acta Crystallographica, Section E'
_journal_year     2012
_journal_volume     68
_journal_issue      7
_journal_page_first     o1982
_journal_page_last     o1982
_journal_paper_category     QO
_journal_paper_doi     10.1107/S1600536812024063
_journal_coeditor_code     YK2055
_publ_contact_author_name     'Dr. Ying Fu'
_publ_contact_author_address
;
College of Science
Northeast Agricultural University
Harbin 150030
People's Republic of China
;
_publ_contact_author_email     fuying@neau.edu.cn
_publ_contact_author_fax     '(86)451 5519 0162'
_publ_contact_author_phone     '(86)451 5519 0162'
_publ_section_title
;\
1-Dichloroacetyl-8a-methyl-1,2,3,4,6,7,8,8a-octahydropyrrolo[1,2-<i>a</i>]\
pyrimidin-6-one
;
loop_
    _publ_author_name
    _publ_author_footnote
    _publ_author_address
    'Shuang Gao' .
;
College of Science
Northeast Agricultural University,
Harbin 150030
People's Republic of China
;
    'Li-xia Zhao' .
;
College of Science
Northeast Agricultural University,
Harbin 150030
People's Republic of China
;
    'Fei Ye' .
;
College of Science
Northeast Agricultural University,
Harbin 150030
People's Republic of China
;
    'Ying Fu' .
;
College of Science
Northeast Agricultural University,
Harbin 150030
People's Republic of China
;
    'Zhi-yong Xing' .
;
College of Science
Northeast Agricultural University,
Harbin 150030
People's Republic of China
;
_iucr_refine_instructions_details
;
TITL g in Pbca
CELL 0.71073  10.3118  14.9967  15.6664  90.000  90.000  90.000
ZERR   8.00   0.0021   0.0030   0.0031   0.000   0.000   0.000
LATT 1
SYMM 0.5-X, -Y, 0.5+Z
SYMM -X, 0.5+Y, 0.5-Z
SYMM 0.5+X, 0.5-Y, -Z
SFAC C  H  N  O  Cl
UNIT 80 112 16 16 16
L.S. 4
htab
htab c1 o2_$1
htab c3 o2_$1
eqiv $1 x, 1.5-y, -0.5+z
conf
size 0.1570 0.189 0.231
acta
BOND $h
FMAP 2
PLAN 20
WGHT    0.097000    0.507200
FVAR       0.22871
MOLE 1
C1    1    0.445071  0.931302  0.766004  11.00000  0.05090  0.04196 =
           0.03470   -0.00231  -0.00097   -0.00631
AFIX  13
H1    2    0.406661    0.885480    0.729263    11.00000   -1.20000
AFIX   0
C2    1  0.367081  0.938185  0.849645  11.00000  0.04188  0.03248 =
         0.03254   -0.00132   -0.00506   -0.00033
C3    1  0.355356  0.772297  0.848570  11.00000  0.13258  0.03073 =
         0.05192   -0.00572  0.01519   -0.00560
AFIX  23
H3A   2  0.434848    0.747053    0.871198    11.00000   -1.20000
H3B   2  0.365416    0.778401    0.787287    11.00000   -1.20000
AFIX   0
C4    1  0.247190  0.711652  0.866585  11.00000  0.17742  0.05556 =
         0.05233   -0.00513  -0.00467  -0.05324
AFIX  23
H4A   2  0.261997    0.655204    0.837970    11.00000   -1.20000
H4B   2  0.167482    0.736985    0.844382    11.00000   -1.20000
AFIX   0
C5    1  0.233121  0.695852  0.961393  11.00000  0.13161  0.05002 =
         0.05167    0.00625  -0.00736  -0.04233
AFIX  23
H5A   2  0.142717    0.685424    0.975289    11.00000   -1.20000
H5B   2  0.282354    0.643491    0.977862    11.00000   -1.20000
AFIX   0
C6    1  0.273141  0.863624  0.972588  11.00000  0.04626  0.03836 =
         0.03178   0.00211   -0.00510   -0.00401
C7    1  0.133370  0.896119  0.966064  11.00000  0.04855  0.09087 =
         0.05338    0.00656    0.00249    0.00828
AFIX 137
H7A   2    0.084888    0.856416    0.930118    11.00000   -1.50000
H7B   2    0.132080    0.955002    0.942042    11.00000   -1.50000
H7C   2    0.095149    0.897397    1.021926    11.00000   -1.50000
AFIX   0
C8    1  0.355026  0.918305  1.036588  11.00000  0.06715  0.04301 =
         0.03670   -0.00384   -0.00750   -0.00956
AFIX  23
H8A   2    0.440318    0.930623    1.013288    11.00000   -1.20000
H8B   2    0.312776    0.974455    1.049670    11.00000   -1.20000
AFIX   0
C9    1  0.365471  0.860999  1.115717  11.00000  0.05912  0.06147 =
         0.03297   -0.00039   -0.00696   -0.00380
AFIX  23
H9A   2  0.452886    0.862617    1.138535    11.00000   -1.20000
H9B   2  0.305703    0.881346    1.159382    11.00000   -1.20000
AFIX   0
C10   1  0.331282  0.769043  1.086843  11.00000  0.04721  0.05493 =
         0.03589   0.00982   0.00296    0.00116
CL1   5  0.605621  0.899488  0.794543  11.00000  0.04942  0.08588 =
         0.06295   -0.00647  0.00542    0.00852
CL2   5  0.446434  1.034467  0.711827  11.00000  0.09241  0.05586 =
         0.04186   0.01197   0.00052   -0.01458
N1    3  0.334253  0.860431  0.886306  11.00000  0.04904  0.03108 =
         0.03278   -0.00141  -0.00219  -0.00186
N2    3  0.280632  0.773785  1.008131  11.00000  0.06912  0.03929 =
         0.04002   0.00765   -0.00841  -0.01531
O1    4  0.343673  1.010876  0.880145  11.00000  0.07241  0.03077 =
         0.04479   -0.00103  0.00642   0.00378
O2    4  0.343787  0.699634  1.126764  11.00000  0.08582  0.06441 =
         0.05276   0.02554   0.00067   0.00708
hklf 4
REM  g in Pbca
REM R1 =  0.0522 for   2376 Fo > 4sig(Fo)  and
0.0572 for all   2770 data
REM    146 parameters refined using      0 restraints
END
WGHT      0.0944      0.5652
REM Highest difference peak  0.739,  deepest hole -0.361,
1-sigma level  0.078
Q1    1   0.3443  0.6903  0.8908  11.00000  0.05    0.74
Q2    1   0.5739  0.8583  0.7709  11.00000  0.05    0.50
Q3    1   0.4144  1.0008  0.6871  11.00000  0.05    0.43
Q4    1   0.5091  1.0092  0.7323  11.00000  0.05    0.40
Q5    1   0.3089  0.8616  0.9233  11.00000  0.05    0.38
Q6    1   0.2780  0.8145  0.9914  11.00000  0.05    0.37
Q7    1   0.3415  0.8168  0.8644  11.00000  0.05    0.35
Q8    1   0.3386  0.8147  1.1079  11.00000  0.05    0.34
Q9    1   0.3965  0.9347  0.8050  11.00000  0.05    0.34
Q10   1   0.2745  0.7759  0.8339  11.00000  0.05    0.34
Q11   1   0.3071  0.8936  1.0034  11.00000  0.05    0.32
Q12   1   0.4120  1.0587  0.7409  11.00000  0.05    0.30
Q13   1   0.3508  0.8908  1.0791  11.00000  0.05    0.30
Q14   1   0.3371  0.6793  1.1219  11.00000  0.05    0.29
Q15   1   0.3193  0.9793  0.8576  11.00000  0.05    0.29
Q16   1   0.2093  0.8829  0.9697  11.00000  0.05    0.29
Q17   1   0.3267  0.8933  0.8626  11.00000  0.05    0.28
Q18   1   0.3870  0.7153  1.1264  11.00000  0.05    0.28
Q19   1   0.5815  0.8994  0.8402  11.00000  0.05    0.27
Q20   1   0.2549  0.7421  0.9863  11.00000  0.05    0.26
;
