# Supplementary material for: 1-Dichloro­acetyl-8a-methyl-1,2,3,4,6,7,8,8a-octa­hydro­pyrrolo­[1,2-a]pyrimidin-6-one
Source: Acta Crystallogr Sect E Struct Rep Online. 2012 Jun 2;68(Pt 7):o1982. doi: 10.1107/S1600536812024063 (PMC3393258; doi:10.1107/S1600536812024063)
Supplement: Supplementary file 2 [file e-68-o1982-Isup2.hkl]

# 
# h,k,l, Fc-squared, Fo-squared, sigma(Fo-squared) and status flag 
# 
data_I
_shelx_title ' g in Pbca' 
_shelx_refln_list_code          4 
_shelx_F_calc_maximum      248.01 
_exptl_crystal_F_000      1104.00 
_reflns_d_resolution_high  0.7703 
 
loop_ 
 _symmetry_equiv_pos_as_xyz 
 'x, y, z' 
 '-x+1/2, -y, z+1/2' 
 '-x, y+1/2, -z+1/2' 
 'x+1/2, -y+1/2, -z' 
 '-x, -y, -z' 
 'x-1/2, y, -z-1/2' 
 'x, -y-1/2, z-1/2' 
 '-x-1/2, y-1/2, z' 
 
_cell_length_a    10.3118 
_cell_length_b    14.9967 
_cell_length_c    15.6664 
_cell_angle_alpha  90.000 
_cell_angle_beta   90.000 
_cell_angle_gamma  90.000 
 
_shelx_F_squared_multiplier     1.000 
 
loop_ 
 _refln_index_h 
 _refln_index_k 
 _refln_index_l 
 _refln_F_squared_calc 
 _refln_F_squared_meas 
 _refln_F_squared_sigma 
 _refln_observed_status 
   2   0   0    16495.63    19199.01   1069.42 o 
   4   0   0    31849.12    39707.31   1740.56 o 
   6   0   0        9.42        9.09      2.12 o 
   8   0   0      322.34      309.11      8.12 o 
  10   0   0      421.35      393.95      9.05 o 
  12   0   0       41.04       52.19     17.21 o 
   2   1   0    17504.68    21670.49    512.77 o 
   4   1   0    16943.01    22386.73    615.12 o 
   6   1   0      493.04      418.94      6.29 o 
   8   1   0     1271.76     1490.23     20.60 o 
  10   1   0       18.82       15.15      1.64 o 
  12   1   0      246.23      232.82     14.63 o 
   2   2   0    49235.81    55640.71   1949.16 o 
   4   2   0     3236.16     3546.34     60.78 o 
   6   2   0      469.80      485.32      6.88 o 
   8   2   0       56.27       59.98      2.15 o 
  10   2   0       84.73       88.54      2.81 o 
  12   2   0       85.07       74.28      4.37 o 
   2   3   0    18035.26    21593.78    522.76 o 
   4   3   0     1366.99     1229.58     14.34 o 
   6   3   0      612.74      591.01      8.81 o 
   8   3   0      524.72      527.42      7.54 o 
  10   3   0        0.27        0.73      1.04 o 
  12   3   0      252.63      237.54     10.29 o 
   0   4   0       15.37       23.98      2.20 o 
   2   4   0      136.28      152.47      2.81 o 
   4   4   0     4762.01     5285.68     81.22 o 
   6   4   0     1268.53     1219.50     20.06 o 
   8   4   0     1470.24     1357.04     18.88 o 
  10   4   0      389.01      373.61      5.78 o 
  12   4   0        9.05       11.91      3.63 o 
   2   5   0      384.83      420.24      7.33 o 
   4   5   0      399.45      316.76      4.36 o 
   6   5   0      808.93      762.91     10.31 o 
   8   5   0       17.55       28.43      1.63 o 
  10   5   0        0.34        0.72      0.72 o 
  12   5   0        7.78       14.22      3.91 o 
   0   6   0     6019.81     5216.80    142.58 o 
   2   6   0      497.29      571.96      7.90 o 
   4   6   0     3974.97     3884.10     56.89 o 
   6   6   0      589.90      628.33     10.70 o 
   8   6   0      291.69      281.08      6.48 o 
  10   6   0      153.60      179.64      9.21 o 
  12   6   0       46.90       54.19      5.65 o 
   2   7   0       19.63       29.53      3.41 o 
   4   7   0       36.28       26.41      1.36 o 
   6   7   0     3607.11     3639.87     57.79 o 
   8   7   0      722.10      684.79     14.24 o 
  10   7   0       94.37      106.50      5.21 o 
  12   7   0      150.53      147.01      8.09 o 
   0   8   0     1044.91     1276.51     35.84 o 
   2   8   0      701.32      722.97     10.99 o 
   4   8   0      375.65      327.68      5.50 o 
   6   8   0      248.62      241.12      5.80 o 
   8   8   0        5.49        4.53      1.26 o 
  10   8   0       95.72      110.09      9.30 o 
  12   8   0       25.89       16.56      4.32 o 
   2   9   0       45.42       68.55      2.78 o 
   4   9   0     1931.41     1884.62     29.17 o 
   6   9   0      501.85      444.95      7.31 o 
   8   9   0      602.65      628.56     11.81 o 
  10   9   0       50.46       62.03      6.69 o 
   0  10   0      385.53      446.25     10.28 o 
   2  10   0      591.66      532.53     10.02 o 
   4  10   0      518.67      528.30     14.90 o 
   6  10   0       23.18       16.30      1.93 o 
   8  10   0      488.22      514.26      9.76 o 
  10  10   0      126.05      121.07      8.57 o 
   2  11   0     4181.44     3823.50     72.21 o 
   4  11   0      543.98      519.79      9.72 o 
   6  11   0        3.36        5.43      1.75 o 
   8  11   0       30.99       24.94      2.67 o 
  10  11   0       18.81       23.44      5.65 o 
   0  12   0     1498.82     1481.73     37.04 o 
   2  12   0       11.56       19.33      2.95 o 
   4  12   0      484.48      442.51      9.49 o 
   6  12   0      257.29      242.04      6.00 o 
   8  12   0       46.33       50.68      2.99 o 
  10  12   0       17.24       25.62      9.37 o 
   2  13   0     3612.87     3607.15     74.83 o 
   4  13   0       13.26       22.21      2.70 o 
   6  13   0      115.69      129.05      5.53 o 
   8  13   0       47.90       47.85      5.48 o 
   0  14   0      380.61      402.59     13.94 o 
   2  14   0     1527.98     1583.54     32.79 o 
   4  14   0        5.62        3.88      2.00 o 
   6  14   0      359.29      325.40      9.68 o 
   8  14   0       27.51       31.09      8.04 o 
   2  15   0       77.16       73.57      4.44 o 
   4  15   0        2.71        3.14      2.44 o 
   6  15   0        0.09       -2.23      3.31 o 
   8  15   0        5.18        4.78      5.81 o 
   0  16   0      221.74      211.68     12.09 o 
   2  16   0       90.22      100.55      5.17 o 
   4  16   0        4.26        2.88      3.45 o 
   6  16   0       31.53       32.95      4.60 o 
   2  17   0      255.24      309.96     10.77 o 
   4  17   0       88.56       88.72      6.60 o 
   6  17   0        2.01        2.83      3.70 o 
   0  18   0       86.02       96.80     28.91 o 
   2  18   0        5.30        2.77      2.91 o 
   4  18   0       35.36       20.07      8.99 o 
   2  19   0       27.55       18.88      7.92 o 
   2   1   1     3816.43     4396.38     62.51 o 
   3   1   1    11592.62    13938.57    209.13 o 
   4   1   1      871.30      785.31      9.07 o 
   5   1   1       68.19      100.49      1.59 o 
   6   1   1     4741.58     5023.44     61.79 o 
   7   1   1      269.34      272.42      3.26 o 
   8   1   1     2176.67     2165.52     22.15 o 
   9   1   1       23.58       30.02      1.21 o 
  10   1   1      137.04      146.37      2.49 o 
  11   1   1        6.98        6.97      1.03 o 
  12   1   1      361.82      373.76     14.39 o 
  13   1   1        8.09        6.50      6.12 o 
   0   2   1    15776.67    19253.88    432.17 o 
   1   2   1    13456.50    15938.83    246.99 o 
   2   2   1      186.45      206.86      2.18 o 
   3   2   1     1136.65     1016.22     13.99 o 
   4   2   1     9652.23    10730.51    151.15 o 
   5   2   1     1162.87     1190.61     10.44 o 
   6   2   1      200.63      262.19      2.99 o 
   7   2   1      112.46       90.50      2.01 o 
   8   2   1      409.27      372.16      4.28 o 
   9   2   1      325.61      312.27      3.67 o 
  10   2   1      327.94      341.74      4.46 o 
  11   2   1       40.91       29.24      1.40 o 
  12   2   1        0.39        0.74      1.59 o 
  13   2   1       54.09       69.95     13.49 o 
   1   3   1      640.03      502.48      3.52 o 
   2   3   1     7964.03    10076.83    129.61 o 
   3   3   1        1.88        1.67      0.39 o 
   4   3   1     5881.54     6452.98     86.63 o 
   5   3   1      239.22      307.99      3.12 o 
   6   3   1      132.83      102.07      1.35 o 
   7   3   1      507.80      559.24      7.94 o 
   8   3   1        0.17        0.83      0.60 o 
   9   3   1       60.13       69.60      1.73 o 
  10   3   1       18.09       10.02      0.67 o 
  11   3   1        7.15        6.00      1.36 o 
  12   3   1        0.16        1.94      1.79 o 
  13   3   1        3.88        4.72      2.37 o 
   0   4   1      232.58      158.93      2.43 o 
   1   4   1     3765.65     4055.24     41.49 o 
   2   4   1      666.26      573.19      5.13 o 
   3   4   1      254.31      298.35      2.99 o 
   4   4   1      392.39      387.80      4.03 o 
   5   4   1       24.55       38.09      0.85 o 
   6   4   1      741.75      742.80      8.09 o 
   7   4   1        7.10        5.72      0.59 o 
   8   4   1      773.73      752.75      9.80 o 
   9   4   1      146.94      145.07      3.33 o 
  10   4   1      188.32      201.86      3.92 o 
  11   4   1       15.88       18.07      2.16 o 
  12   4   1       33.79       33.21      4.24 o 
  13   4   1       26.69       20.74      4.02 o 
   1   5   1      304.31      382.68      3.59 o 
   2   5   1    20389.11    23860.16    454.14 o 
   3   5   1      331.66      312.08      2.80 o 
   4   5   1      251.38      255.59      2.94 o 
   5   5   1      534.14      523.13      5.34 o 
   6   5   1     1116.36     1044.67     10.48 o 
   7   5   1        8.35       11.80      0.90 o 
   8   5   1       71.55       87.34      2.48 o 
   9   5   1        2.76        1.13      0.94 o 
  10   5   1       62.58       68.53      2.22 o 
  11   5   1        1.48        2.63      1.52 o 
  12   5   1       88.14       84.10      4.21 o 
   0   6   1    10271.02    11250.21    242.83 o 
   1   6   1     3031.75     3268.18     35.05 o 
   2   6   1     1032.40     1035.91      9.38 o 
   3   6   1      858.33      794.67      7.48 o 
   4   6   1      192.48      236.94      3.81 o 
   5   6   1      400.43      378.37      3.66 o 
   6   6   1     1144.59     1103.21     10.95 o 
   7   6   1        2.17        1.15      0.48 o 
   8   6   1      191.94      204.08      4.05 o 
   9   6   1      104.07       94.01      3.46 o 
  10   6   1       31.34       19.85      1.27 o 
  11   6   1       13.70       11.13      2.13 o 
  12   6   1       17.17       21.01      2.75 o 
   1   7   1        2.82        2.21      0.82 o 
   2   7   1      140.42      170.14      2.94 o 
   3   7   1      140.99      169.63      2.16 o 
   4   7   1      352.01      393.89      3.99 o 
   5   7   1        5.53        7.17      0.82 o 
   6   7   1        0.42        2.01      0.84 o 
   7   7   1       76.97       77.12      1.53 o 
   8   7   1        0.00        0.48      0.99 o 
   9   7   1       43.72       37.82      2.70 o 
  10   7   1        7.82        8.58      2.49 o 
  11   7   1        1.05        0.78      1.77 o 
  12   7   1       42.06       43.28      3.77 o 
   0   8   1    14406.51    16535.42    423.97 o 
   1   8   1       17.86       35.01      1.57 o 
   2   8   1     4295.74     4295.19     52.39 o 
   3   8   1       77.94      101.18      2.04 o 
   4   8   1     1894.40     1842.60     19.31 o 
   5   8   1      433.70      440.42      5.07 o 
   6   8   1      528.33      514.94      6.23 o 
   7   8   1       20.62       27.46      1.19 o 
   8   8   1        4.58        8.44      1.15 o 
   9   8   1       22.91       26.92      2.31 o 
  10   8   1        3.89        7.76      2.29 o 
  11   8   1        8.24        8.11      3.34 o 
  12   8   1       44.37       46.93      5.08 o 
   1   9   1      328.94      361.11      4.90 o 
   2   9   1     1328.20     1248.17     13.54 o 
   3   9   1      762.85      794.67      9.26 o 
   4   9   1     1811.50     1709.49     22.85 o 
   5   9   1      294.68      290.56      4.24 o 
   6   9   1       25.32       31.47      1.35 o 
   7   9   1      167.54      151.40      2.63 o 
   8   9   1      176.90      139.70      2.44 o 
   9   9   1        3.10        2.35      1.04 o 
  10   9   1        0.63       -0.80      2.21 o 
  11   9   1       12.08        8.21      3.05 o 
   0  10   1     3120.02     2836.32     48.03 o 
   1  10   1     1059.68     1206.32     13.26 o 
   2  10   1      808.52      833.98     10.17 o 
   3  10   1      278.91      296.09      5.56 o 
   4  10   1       61.96       58.02      2.41 o 
   5  10   1      177.00      140.85      2.89 o 
   6  10   1       11.95       10.60      1.26 o 
   7  10   1        6.17        6.15      1.10 o 
   8  10   1       65.84       60.40      1.72 o 
   9  10   1        1.11        1.10      0.92 o 
  10  10   1      119.36      106.17      5.85 o 
  11  10   1        0.20       -0.88      2.52 o 
   1  11   1       66.80       68.61      2.36 o 
   2  11   1     1753.64     1616.55     19.53 o 
   3  11   1      944.92      980.16     12.95 o 
   4  11   1      551.00      529.01      7.57 o 
   5  11   1      514.12      505.68      7.01 o 
   6  11   1        1.34        0.80      0.82 o 
   7  11   1       12.50       13.37      1.39 o 
   8  11   1       65.27       62.73      1.67 o 
   9  11   1        7.49        6.11      3.28 o 
  10  11   1        5.28        6.12      3.57 o 
  11  11   1       15.90       11.83      4.38 o 
   0  12   1      531.29      596.18     10.93 o 
   1  12   1     3474.32     3216.71     41.14 o 
   2  12   1       65.62       67.19      2.96 o 
   3  12   1       52.35       48.71      2.75 o 
   4  12   1      122.72      113.98      3.41 o 
   5  12   1      258.11      285.39      5.50 o 
   6  12   1      147.60      143.11      4.22 o 
   7  12   1        0.51       -0.05      1.08 o 
   8  12   1       69.54       59.45      2.50 o 
   9  12   1       16.06       19.71      4.37 o 
  10  12   1      208.57      231.78     10.49 o 
   1  13   1      833.02      816.19     11.19 o 
   2  13   1        2.69        7.84      1.95 o 
   3  13   1     1068.83     1122.64     21.01 o 
   4  13   1      215.41      219.67      5.00 o 
   5  13   1       69.05       89.81      3.14 o 
   6  13   1      124.79      138.44      3.43 o 
   7  13   1       43.81       43.38      2.81 o 
   8  13   1       14.24       16.32      2.42 o 
   9  13   1       27.31       31.08      7.85 o 
   0  14   1       94.58       69.76      4.36 o 
   1  14   1      171.19      168.74      4.62 o 
   2  14   1        1.20       -0.30      1.39 o 
   3  14   1       56.84       51.25      3.01 o 
   4  14   1        0.25        2.08      1.49 o 
   5  14   1        3.86        3.05      1.54 o 
   6  14   1      151.58      172.38      4.48 o 
   7  14   1        9.18        9.62      1.77 o 
   8  14   1       13.08       16.26      5.56 o 
   9  14   1        0.10        4.94      5.07 o 
   1  15   1       50.95       43.28      2.92 o 
   2  15   1      150.27      157.40      4.61 o 
   3  15   1        3.80        1.02      1.47 o 
   4  15   1      159.68      160.96      5.30 o 
   5  15   1        0.47        0.29      1.29 o 
   6  15   1      175.68      196.57      5.26 o 
   7  15   1        2.80        1.53      1.79 o 
   8  15   1        2.83        2.62      3.58 o 
   0  16   1        6.28        5.74      2.61 o 
   1  16   1       35.80       43.25      2.84 o 
   2  16   1       15.22       19.73      2.39 o 
   3  16   1        6.92        7.20      2.07 o 
   4  16   1       28.52       32.78      3.25 o 
   5  16   1        0.60        0.91      1.55 o 
   6  16   1        0.40        0.80      1.41 o 
   7  16   1        2.11        5.69      3.09 o 
   1  17   1       23.42       21.73      3.06 o 
   2  17   1        5.84        5.19      2.00 o 
   3  17   1        0.96        2.99      1.90 o 
   4  17   1       27.40       20.75      2.83 o 
   5  17   1        0.03        1.10      1.81 o 
   6  17   1      124.02      144.15      5.97 o 
   0  18   1       47.30       20.15      9.91 o 
   1  18   1       40.81       36.11      7.43 o 
   2  18   1       46.07       44.52      8.65 o 
   3  18   1       10.07        7.54      2.31 o 
   4  18   1       27.73       37.83      3.83 o 
   5  18   1        0.00        1.39      2.22 o 
   1  19   1        7.04        6.06      2.70 o 
   2  19   1       12.13        3.99      2.56 o 
   1   0   2     3895.50     4367.52     69.86 o 
   2   0   2    61508.36    72613.61   2833.91 o 
   3   0   2    10242.75    12315.53    238.91 o 
   4   0   2     3065.98     3156.16     43.74 o 
   5   0   2      319.89      389.82      6.45 o 
   6   0   2     2690.94     2974.22     50.21 o 
   7   0   2       43.59       44.33      1.74 o 
   8   0   2      326.75      362.91      5.79 o 
   9   0   2      131.87      139.21      3.47 o 
  10   0   2      120.58      111.80      3.44 o 
  11   0   2       70.50       52.83      2.26 o 
  12   0   2       13.15        8.11      2.84 o 
  13   0   2       26.86       32.50      8.03 o 
   1   1   2       22.66       43.76      0.80 o 
   2   1   2     3525.79     4076.38     52.82 o 
   3   1   2     1656.39     1550.81     19.60 o 
   4   1   2      156.08      189.31      1.98 o 
   5   1   2      738.80      692.63      6.03 o 
   6   1   2      110.34      107.42      1.85 o 
   7   1   2      250.09      233.61      2.95 o 
   8   1   2      561.42      518.09      5.47 o 
   9   1   2      129.22      126.98      2.31 o 
  10   1   2       26.07       22.36      1.28 o 
  11   1   2       10.30        7.35      1.24 o 
  12   1   2       18.55       15.86      2.32 o 
  13   1   2        7.94        7.86      4.40 o 
   0   2   2    38417.50    44427.71   1722.54 o 
   1   2   2      149.04      247.72      4.64 o 
   2   2   2      858.94      945.90      7.32 o 
   3   2   2        4.78        7.68      0.74 o 
   4   2   2     1699.95     1773.19     17.54 o 
   5   2   2     6890.86     7511.87    100.83 o 
   6   2   2     1462.92     1466.96     13.00 o 
   7   2   2      258.80      286.00      4.12 o 
   8   2   2      285.18      312.19      4.24 o 
   9   2   2       71.31       65.67      1.48 o 
  10   2   2        8.18        5.58      0.61 o 
  11   2   2       46.14       47.22      2.10 o 
  12   2   2       20.83       16.09      1.90 o 
  13   2   2        0.16       -1.84      2.59 o 
   1   3   2     5603.41     6045.36     75.25 o 
   2   3   2     5786.58     6315.95     81.22 o 
   3   3   2     1395.72     1333.26     13.07 o 
   4   3   2     2126.67     2058.47     21.47 o 
   5   3   2       74.90       76.85      1.80 o 
   6   3   2      476.02      446.17      5.24 o 
   7   3   2       60.72       82.98      2.57 o 
   8   3   2      345.66      352.32      6.06 o 
   9   3   2        5.63        4.30      1.02 o 
  10   3   2       12.56        9.26      1.51 o 
  11   3   2       16.90       26.25      1.71 o 
  12   3   2      101.01      103.61      5.10 o 
  13   3   2        6.39        6.86      2.88 o 
   0   4   2      482.74      528.56      7.63 o 
   1   4   2     1679.53     1626.62     15.31 o 
   2   4   2      609.95      578.10      4.85 o 
   3   4   2     1342.16     1286.43     11.50 o 
   4   4   2      579.30      587.43      5.98 o 
   5   4   2      732.32      678.52      9.63 o 
   6   4   2      231.99      254.76      3.75 o 
   7   4   2     1177.47     1246.32     14.64 o 
   8   4   2       35.49       35.05      1.87 o 
   9   4   2        8.17       14.45      1.64 o 
  10   4   2      590.69      563.01      9.41 o 
  11   4   2       98.40      108.49      3.65 o 
  12   4   2       13.57       16.63      2.73 o 
  13   4   2        0.26        1.88      2.26 o 
   1   5   2     2105.69     1978.25     21.09 o 
   2   5   2     1115.33      941.00      8.05 o 
   3   5   2     1660.01     1713.01     15.51 o 
   4   5   2      594.13      472.13      4.84 o 
   5   5   2     1658.45     1660.32     16.20 o 
   6   5   2      339.10      337.23      4.92 o 
   7   5   2        0.38        0.65      0.83 o 
   8   5   2       58.50       61.37      2.56 o 
   9   5   2       40.67       44.71      2.09 o 
  10   5   2       16.02       16.40      1.73 o 
  11   5   2      133.49      128.26      4.75 o 
  12   5   2        1.47        2.00      2.04 o 
   0   6   2      879.31      845.42     10.93 o 
   1   6   2     1584.17     1754.48     18.79 o 
   2   6   2      107.18       98.81      1.71 o 
   3   6   2       66.47       95.98      1.87 o 
   4   6   2      428.06      414.89      4.37 o 
   5   6   2      407.65      422.25      5.99 o 
   6   6   2      940.23      974.81     11.19 o 
   7   6   2        3.65        1.48      0.94 o 
   8   6   2       84.66       86.26      2.18 o 
   9   6   2       49.18       49.01      2.47 o 
  10   6   2      127.16      118.98      3.74 o 
  11   6   2        3.04        2.89      1.81 o 
  12   6   2        0.67        2.64      2.26 o 
   1   7   2        5.36        2.84      0.81 o 
   2   7   2      206.79      197.45      2.63 o 
   3   7   2     1025.64      926.49      9.01 o 
   4   7   2     1189.57     1129.91     10.68 o 
   5   7   2      238.10      209.51      2.97 o 
   6   7   2      953.35      874.37      8.32 o 
   7   7   2       67.36       68.95      2.47 o 
   8   7   2      698.19      621.07      8.91 o 
   9   7   2      132.54      144.79      4.22 o 
  10   7   2       28.43       22.63      1.98 o 
  11   7   2       52.94       57.29      3.49 o 
  12   7   2       78.49       91.00      5.93 o 
   0   8   2      626.85      708.26     12.04 o 
   1   8   2      434.79      433.58      4.88 o 
   2   8   2        0.76        1.90      0.93 o 
   3   8   2        8.52       27.55      1.52 o 
   4   8   2       55.12       45.00      1.59 o 
   5   8   2      521.92      483.88      5.64 o 
   6   8   2        1.85        0.73      0.57 o 
   7   8   2      382.88      397.10      6.11 o 
   8   8   2       72.09       78.21      2.81 o 
   9   8   2        2.81        2.27      1.29 o 
  10   8   2       50.35       55.44      3.50 o 
  11   8   2       54.60       49.11      4.17 o 
  12   8   2       17.97       15.78      3.53 o 
   1   9   2      191.18      205.65      3.27 o 
   2   9   2      276.36      308.06      4.31 o 
   3   9   2        7.38       11.67      1.38 o 
   4   9   2      187.55      202.53      3.48 o 
   5   9   2      279.08      279.37      3.97 o 
   6   9   2     2173.42     1965.50     22.42 o 
   7   9   2       43.11       47.93      1.49 o 
   8   9   2       29.88       27.44      2.31 o 
   9   9   2      158.72      148.22      3.50 o 
  10   9   2        0.07        0.84      1.75 o 
  11   9   2        0.06       -1.03      2.39 o 
   0  10   2       62.92       72.75      3.43 o 
   1  10   2      101.09       96.35      2.47 o 
   2  10   2      131.17      123.35      2.99 o 
   3  10   2      278.46      296.72      5.03 o 
   4  10   2      143.64      122.79      2.98 o 
   5  10   2      355.39      331.93      4.44 o 
   6  10   2        5.83        6.29      1.09 o 
   7  10   2       45.19       49.81      1.75 o 
   8  10   2       69.88       78.47      3.54 o 
   9  10   2        0.32        0.98      1.08 o 
  10  10   2      235.37      262.68      8.61 o 
  11  10   2       15.43       19.47      4.59 o 
   1  11   2       12.38       14.89      1.61 o 
   2  11   2      261.90      278.80      5.33 o 
   3  11   2      943.66      854.74     11.11 o 
   4  11   2     1435.04     1387.89     17.64 o 
   5  11   2       29.29       20.85      1.84 o 
   6  11   2      108.49       91.96      2.67 o 
   7  11   2      210.85      191.88      3.98 o 
   8  11   2        0.72        0.57      1.52 o 
   9  11   2        8.05        7.23      2.66 o 
  10  11   2        0.08        1.50      3.08 o 
   0  12   2      207.99      164.54      4.95 o 
   1  12   2        1.83        0.96      1.21 o 
   2  12   2      498.31      477.56      7.52 o 
   3  12   2      374.43      384.82      6.58 o 
   4  12   2       75.79       60.61      3.43 o 
   5  12   2        2.15        0.08      1.16 o 
   6  12   2       12.84       11.80      1.45 o 
   7  12   2       61.04       52.38      2.51 o 
   8  12   2       98.21       92.56      4.03 o 
   9  12   2        0.00       -2.24      2.56 o 
  10  12   2       22.75       33.33      5.39 o 
   1  13   2        0.72        1.71      1.44 o 
   2  13   2      390.56      399.84      6.72 o 
   3  13   2      352.21      350.29      6.77 o 
   4  13   2      218.46      214.20      5.51 o 
   5  13   2       47.06       54.86      2.61 o 
   6  13   2       16.52       20.80      2.39 o 
   7  13   2       68.81       72.83      3.22 o 
   8  13   2        2.70        3.73      2.67 o 
   9  13   2       44.23       70.98      6.91 o 
   0  14   2     1083.85     1005.56     24.05 o 
   1  14   2      660.42      688.76     14.76 o 
   2  14   2       17.00       18.98      2.14 o 
   3  14   2       82.12       80.35      3.10 o 
   4  14   2        3.13        2.89      1.60 o 
   5  14   2        2.76        3.16      1.58 o 
   6  14   2       91.28       76.47      3.49 o 
   7  14   2       13.44       14.71      1.96 o 
   8  14   2        3.97        3.73      2.16 o 
   9  14   2        0.13       -3.42      3.48 o 
   1  15   2       38.86       37.58      2.67 o 
   2  15   2        9.08        6.37      1.78 o 
   3  15   2       77.32       86.22      3.32 o 
   4  15   2       52.69       49.76      3.13 o 
   5  15   2       10.94        7.98      2.11 o 
   6  15   2        5.19        7.01      2.09 o 
   7  15   2        4.47        1.38      2.21 o 
   8  15   2        1.06       -2.27      3.88 o 
   0  16   2      172.97      197.36      9.47 o 
   1  16   2       93.65      111.04      4.07 o 
   2  16   2       55.98       53.90      3.71 o 
   3  16   2      121.63      139.85      4.76 o 
   4  16   2        4.82        5.52      2.04 o 
   5  16   2        0.02        0.96      1.81 o 
   6  16   2       20.84       21.08      3.03 o 
   7  16   2        0.01       -1.18      2.09 o 
   1  17   2       61.45       64.14      3.93 o 
   2  17   2       52.73       60.10      3.78 o 
   3  17   2       25.29       20.73      3.04 o 
   4  17   2      141.52      176.96      6.22 o 
   5  17   2       46.35       60.27      3.62 o 
   6  17   2       19.44       11.97      2.80 o 
   0  18   2       10.76        7.46      4.36 o 
   1  18   2       21.47        8.05      2.67 o 
   2  18   2       73.63       92.82      4.39 o 
   3  18   2       77.32       97.00      5.12 o 
   4  18   2       27.38       31.32      3.15 o 
   1  19   2        4.36        4.33      2.47 o 
   2  19   2       99.84      140.46      5.98 o 
   1   1   3     2177.52     2171.92     20.85 o 
   2   1   3        1.54        2.35      0.38 o 
   3   1   3     9727.90    11142.75    155.30 o 
   4   1   3     6058.24     6834.17     82.56 o 
   5   1   3     2744.28     2992.23     33.46 o 
   6   1   3     2402.65     2276.09     23.48 o 
   7   1   3     1526.03     1543.95     15.35 o 
   8   1   3      385.27      392.18      4.65 o 
   9   1   3      358.40      393.83      4.02 o 
  10   1   3        3.71        4.26      0.64 o 
  11   1   3       26.70       30.06      1.92 o 
  12   1   3      132.39      148.85      4.56 o 
  13   1   3       33.82       35.28      5.38 o 
   0   2   3     3122.22     3327.92    102.26 o 
   1   2   3     5020.44     5736.97     79.39 o 
   2   2   3      241.57      288.70      4.01 o 
   3   2   3      125.74      176.28      2.36 o 
   4   2   3      920.51      939.29      8.95 o 
   5   2   3      103.70       87.05      2.14 o 
   6   2   3     1119.58     1091.97     12.59 o 
   7   2   3     2004.97     1898.46     25.78 o 
   8   2   3      269.84      257.63      4.76 o 
   9   2   3       11.45       12.57      1.62 o 
  10   2   3      202.53      197.53      3.71 o 
  11   2   3      162.08      163.18      3.55 o 
  12   2   3        5.22        4.49      1.86 o 
  13   2   3       23.68       16.26      3.04 o 
   1   3   3     3709.93     3761.17     57.76 o 
   2   3   3     1488.84     1329.22     16.61 o 
   3   3   3     1874.09     2165.59     25.67 o 
   4   3   3     1187.88     1262.62     12.57 o 
   5   3   3     1178.74     1319.86     14.13 o 
   6   3   3     1188.73     1208.65     12.40 o 
   7   3   3        9.78       16.10      1.49 o 
   8   3   3       14.96       23.47      1.95 o 
   9   3   3       60.16       57.08      2.44 o 
  10   3   3       19.13       22.50      1.67 o 
  11   3   3       24.02       20.58      2.16 o 
  12   3   3        0.46        0.89      1.78 o 
  13   3   3       23.99       16.12      2.96 o 
   0   4   3       28.40       17.41      1.25 o 
   1   4   3       18.87       17.76      0.88 o 
   2   4   3       12.70       15.91      1.47 o 
   3   4   3      291.56      248.42      3.01 o 
   4   4   3     2425.35     2354.45     26.02 o 
   5   4   3     2013.66     1957.93     21.99 o 
   6   4   3      139.23      124.91      2.62 o 
   7   4   3      401.86      388.36      5.27 o 
   8   4   3       26.81       26.33      1.74 o 
   9   4   3        3.16        3.22      1.56 o 
  10   4   3       44.63       45.61      2.33 o 
  11   4   3       37.28       50.81      2.35 o 
  12   4   3        1.28        0.31      1.65 o 
   1   5   3     7672.84     8948.81    133.17 o 
   2   5   3       62.83       51.39      1.49 o 
   3   5   3      538.69      557.26      6.02 o 
   4   5   3     1854.06     1806.97     24.64 o 
   5   5   3      819.98      936.26     15.29 o 
   6   5   3       40.76       36.60      1.74 o 
   7   5   3       81.59       72.37      2.14 o 
   8   5   3      581.19      539.14      6.40 o 
   9   5   3      282.30      258.31      5.02 o 
  10   5   3        0.30        1.31      1.30 o 
  11   5   3        0.61        0.18      1.25 o 
  12   5   3      131.28      135.76      6.02 o 
   0   6   3      466.29      251.89      5.74 o 
   1   6   3      104.00      109.95      1.83 o 
   2   6   3     6759.82     7470.83    102.17 o 
   3   6   3     5045.20     5160.69     63.06 o 
   4   6   3      975.32      960.56     10.34 o 
   5   6   3      933.86      914.23     13.15 o 
   6   6   3      453.28      436.66      5.78 o 
   7   6   3      347.64      295.58      4.57 o 
   8   6   3        1.49        1.93      1.06 o 
   9   6   3        0.03       -0.69      1.11 o 
  10   6   3       21.46       20.53      2.13 o 
  11   6   3       40.72       46.64      2.97 o 
  12   6   3       24.89       23.41      4.74 o 
   1   7   3       37.70       53.13      1.63 o 
   2   7   3      493.51      690.98      6.72 o 
   3   7   3     1200.85     1336.28     13.80 o 
   4   7   3      319.89      350.78      4.17 o 
   5   7   3      415.27      410.61      5.12 o 
   6   7   3      348.22      344.80      5.94 o 
   7   7   3       13.46       16.55      1.84 o 
   8   7   3      171.11      176.53      3.70 o 
   9   7   3      122.47      144.88      3.60 o 
  10   7   3      169.20      181.81      4.25 o 
  11   7   3       16.65       19.53      2.43 o 
  12   7   3       32.35       39.94      4.21 o 
   0   8   3     9217.60    10134.87    220.24 o 
   1   8   3     3905.64     3907.56     46.59 o 
   2   8   3      409.40      331.78      4.32 o 
   3   8   3     2181.08     2000.28     20.90 o 
   4   8   3        6.02        5.67      1.05 o 
   5   8   3      122.74      119.09      2.77 o 
   6   8   3      390.05      344.53      4.46 o 
   7   8   3      122.42      107.45      3.17 o 
   8   8   3      106.84      111.48      4.73 o 
   9   8   3       17.97       16.90      1.64 o 
  10   8   3        1.32        2.41      1.69 o 
  11   8   3       20.03       17.47      3.43 o 
  12   8   3        1.14        1.10      2.26 o 
   1   9   3     1059.39      877.13     10.60 o 
   2   9   3     1362.85     1294.51     13.11 o 
   3   9   3      160.93      140.80      2.95 o 
   4   9   3      610.33      575.12      6.80 o 
   5   9   3      620.09      570.74      7.15 o 
   6   9   3       13.05       10.67      1.33 o 
   7   9   3       17.28       17.27      1.81 o 
   8   9   3       81.64       88.55      3.97 o 
   9   9   3        1.78        1.00      1.40 o 
  10   9   3        3.99        1.22      1.50 o 
  11   9   3       60.57       37.52      4.95 o 
   0  10   3      604.64      634.59     10.18 o 
   1  10   3      197.69      196.11      3.83 o 
   2  10   3      863.45      831.75      9.71 o 
   3  10   3     1296.22     1185.67     14.35 o 
   4  10   3      180.23      166.33      3.20 o 
   5  10   3       61.66       57.31      2.12 o 
   6  10   3      124.06      110.11      3.27 o 
   7  10   3      328.60      288.58      6.90 o 
   8  10   3       46.72       39.73      3.40 o 
   9  10   3        1.19        0.36      1.53 o 
  10  10   3       41.34       37.51      4.50 o 
  11  10   3        6.86        4.57      3.84 o 
   1  11   3      174.89      162.86      3.44 o 
   2  11   3      934.14      814.71     10.22 o 
   3  11   3      124.85      107.91      3.26 o 
   4  11   3      414.96      378.41      6.24 o 
   5  11   3        7.06        4.27      1.26 o 
   6  11   3        6.02        7.85      1.38 o 
   7  11   3      474.88      462.58     10.29 o 
   8  11   3        0.96        2.19      1.83 o 
   9  11   3       94.48       90.70      4.47 o 
  10  11   3        6.09        4.94      3.73 o 
   0  12   3       18.29       22.81      2.50 o 
   1  12   3      308.45      356.11      5.86 o 
   2  12   3      299.56      296.25      5.78 o 
   3  12   3     1412.45     1353.18     18.02 o 
   4  12   3      161.53      171.79      4.34 o 
   5  12   3     1860.24     1819.66     26.18 o 
   6  12   3       30.03       28.45      1.93 o 
   7  12   3       56.38       61.85      2.29 o 
   8  12   3       94.51       97.37      4.42 o 
   9  12   3       15.89       23.23      3.07 o 
  10  12   3       50.33       45.11      5.36 o 
   1  13   3      455.53      445.91      8.29 o 
   2  13   3       17.08       24.83      2.04 o 
   3  13   3        8.34        3.71      1.53 o 
   4  13   3       91.36       81.36      3.04 o 
   5  13   3        0.01       -1.04      1.32 o 
   6  13   3       32.97       35.07      2.04 o 
   7  13   3        5.66        5.55      1.76 o 
   8  13   3        2.07        1.86      2.23 o 
   9  13   3       99.15       98.99      6.48 o 
   0  14   3      458.83      438.48     19.30 o 
   1  14   3      245.77      223.10      5.38 o 
   2  14   3       61.07       63.55      3.30 o 
   3  14   3        2.75        3.65      1.56 o 
   4  14   3      337.84      332.72      9.54 o 
   5  14   3       61.54       63.62      3.17 o 
   6  14   3       78.29       71.42      3.34 o 
   7  14   3       32.28       31.06      3.51 o 
   8  14   3        0.23       -1.76      1.76 o 
   9  14   3        1.47        1.96      3.56 o 
   1  15   3       67.17       75.06      3.59 o 
   2  15   3      152.50      149.62      5.31 o 
   3  15   3       75.94       82.65      3.28 o 
   4  15   3       93.34       93.47      4.49 o 
   5  15   3        3.53        7.58      1.76 o 
   6  15   3       76.63       98.44      5.62 o 
   7  15   3        0.01        1.25      2.34 o 
   8  15   3       67.45       79.29      7.72 o 
   0  16   3       45.70       42.85      4.12 o 
   1  16   3       37.89       37.92      2.88 o 
   2  16   3       26.76       30.03      2.76 o 
   3  16   3        0.01       -2.08      2.08 o 
   4  16   3        1.97        3.19      1.97 o 
   5  16   3       11.14        9.09      2.07 o 
   6  16   3       16.49       21.07      2.67 o 
   7  16   3        0.01       -1.46      2.34 o 
   1  17   3      221.30      236.98      6.50 o 
   2  17   3        2.37        1.45      1.86 o 
   3  17   3       20.24       19.71      2.66 o 
   4  17   3       60.71       78.50      3.79 o 
   5  17   3        1.50        2.30      1.93 o 
   6  17   3        0.18       -0.58      2.05 o 
   0  18   3      122.42      170.68      7.49 o 
   1  18   3        1.20        1.10      1.88 o 
   2  18   3       23.48       15.26      2.93 o 
   3  18   3        6.31        7.78      2.58 o 
   4  18   3        2.65        4.78      2.10 o 
   1  19   3       35.54       25.54      6.10 o 
   2  19   3       33.12       34.23      5.35 o 
   0   0   4       35.54      124.07      4.40 o 
   1   0   4     4626.39     4986.95    104.28 o 
   2   0   4     9090.58    10997.39    228.03 o 
   3   0   4     7688.32     9529.94    208.47 o 
   4   0   4     7950.85    10013.92    187.34 o 
   5   0   4     3333.01     3675.60     67.54 o 
   6   0   4    10414.10    12677.19    320.10 o 
   7   0   4     1083.87     1062.82     17.83 o 
   8   0   4       50.56       85.02      4.32 o 
   9   0   4       65.74       89.02      3.25 o 
  10   0   4      205.92      219.64      3.64 o 
  11   0   4      190.52      180.47      6.16 o 
  12   0   4      101.19      101.97      7.42 o 
  13   0   4       18.56       17.16      3.87 o 
   1   1   4    13596.22    15359.50    283.69 o 
   2   1   4    19253.61    24546.91    482.33 o 
   3   1   4     3973.04     4276.02     60.90 o 
   4   1   4      429.03      573.31      4.70 o 
   5   1   4     1483.52     1483.14     12.85 o 
   6   1   4     2366.90     2550.03     28.87 o 
   7   1   4      102.73       97.52      1.83 o 
   8   1   4      686.59      724.95      7.43 o 
   9   1   4       46.02       47.36      1.44 o 
  10   1   4       48.31       48.53      2.27 o 
  11   1   4        2.30        1.96      1.22 o 
  12   1   4       14.72       17.83      2.29 o 
  13   1   4       17.42       21.03      3.46 o 
   0   2   4    12765.79    14530.64    332.50 o 
   1   2   4     2935.72     2818.09     34.44 o 
   2   2   4     4433.41     5092.95     80.92 o 
   3   2   4     4460.70     4322.30     71.15 o 
   4   2   4      558.27      678.56      5.88 o 
   5   2   4      225.64      231.17      3.03 o 
   6   2   4       13.81        4.98      1.16 o 
   7   2   4      117.07      119.03      2.59 o 
   8   2   4      213.53      186.09      3.56 o 
   9   2   4        2.83        3.95      1.49 o 
  10   2   4       67.71       70.62      2.55 o 
  11   2   4        0.02       -0.26      0.94 o 
  12   2   4        2.57        0.26      1.55 o 
  13   2   4        8.27        5.27      2.65 o 
   1   3   4    16160.34    18716.11    353.64 o 
   2   3   4     1128.09     1018.91     16.37 o 
   3   3   4       56.98       75.70      6.77 o 
   4   3   4      325.42      349.20      3.79 o 
   5   3   4     6024.11     5951.47     77.80 o 
   6   3   4      166.53      166.07      2.75 o 
   7   3   4       29.92       25.93      1.56 o 
   8   3   4      321.75      368.99      5.49 o 
   9   3   4      222.69      211.90      4.58 o 
  10   3   4      115.61      110.81      3.42 o 
  11   3   4       14.58       11.14      1.63 o 
  12   3   4       23.72       18.79      2.36 o 
   0   4   4     3538.14     3531.00     60.07 o 
   1   4   4     6449.22     6790.48    142.70 o 
   2   4   4      698.66      659.46      5.59 o 
   3   4   4       14.92       12.25      0.56 o 
   4   4   4     1917.66     1819.34     19.47 o 
   5   4   4     1347.84     1235.07     13.71 o 
   6   4   4        3.82        4.66      0.95 o 
   7   4   4     1136.88     1144.67     13.31 o 
   8   4   4      253.97      241.88      3.82 o 
   9   4   4       54.63       46.85      2.36 o 
  10   4   4       12.49       12.14      2.03 o 
  11   4   4       78.26       82.23      2.91 o 
  12   4   4        6.27        2.61      1.61 o 
   1   5   4     8245.22     8865.08    165.05 o 
   2   5   4      327.91      448.63      4.61 o 
   3   5   4      517.23      572.13      7.23 o 
   4   5   4     1360.00     1320.74     13.39 o 
   5   5   4       87.11       88.28      2.44 o 
   6   5   4       21.87       20.16      1.30 o 
   7   5   4       64.60       68.44      2.30 o 
   8   5   4       34.17       40.41      2.07 o 
   9   5   4      174.25      168.17      3.87 o 
  10   5   4       22.20       22.49      2.12 o 
  11   5   4       74.06       80.46      8.44 o 
  12   5   4        0.01        0.68      2.11 o 
   0   6   4     7820.69     9403.38    218.39 o 
   1   6   4      872.65     1093.63     11.54 o 
   2   6   4       47.76       70.76      1.79 o 
   3   6   4      430.43      377.20      4.71 o 
   4   6   4     1817.55     1946.06     20.34 o 
   5   6   4       61.68       44.37      2.04 o 
   6   6   4       76.08       85.39      2.80 o 
   7   6   4     1040.63      999.80     12.43 o 
   8   6   4        0.02        1.12      1.06 o 
   9   6   4       89.23       87.26      2.91 o 
  10   6   4        1.53        2.77      1.56 o 
  11   6   4      154.28      158.22      4.09 o 
  12   6   4        0.00       -0.83      2.13 o 
   1   7   4       11.10        6.11      1.04 o 
   2   7   4       40.61       26.99      1.51 o 
   3   7   4     2326.34     2460.92     29.69 o 
   4   7   4       57.05       51.59      1.92 o 
   5   7   4      862.86      749.19      9.32 o 
   6   7   4     1083.93      978.39     13.75 o 
   7   7   4      370.64      347.13      5.33 o 
   8   7   4        9.24       14.22      1.88 o 
   9   7   4      442.26      460.71      8.02 o 
  10   7   4        6.71        3.02      1.59 o 
  11   7   4       78.41       82.03      4.67 o 
  12   7   4       32.81       33.71      4.14 o 
   0   8   4     1180.56     1051.16     17.04 o 
   1   8   4      254.03      307.68      4.50 o 
   2   8   4      197.03      171.86      3.00 o 
   3   8   4      417.87      452.34      6.12 o 
   4   8   4      213.56      188.90      3.77 o 
   5   8   4       51.38       46.31      1.49 o 
   6   8   4      191.77      137.42      3.53 o 
   7   8   4       52.10       58.28      2.75 o 
   8   8   4      187.92      181.97      4.05 o 
   9   8   4       13.25       13.20      1.93 o 
  10   8   4      107.11       92.79      4.18 o 
  11   8   4       11.08        7.90      2.39 o 
   1   9   4       84.42       87.13      2.25 o 
   2   9   4       30.21       35.53      1.68 o 
   3   9   4     1288.76     1180.04     13.30 o 
   4   9   4      908.01      818.06     10.03 o 
   5   9   4       35.38       38.46      1.94 o 
   6   9   4       98.22      113.46      1.94 o 
   7   9   4       72.51       66.94      3.00 o 
   8   9   4      332.13      261.79      6.56 o 
   9   9   4      274.10      303.17      6.64 o 
  10   9   4       57.89       55.92      2.52 o 
  11   9   4        1.71        2.88      3.10 o 
   0  10   4       23.36       22.16      2.07 o 
   1  10   4      438.12      457.43      6.57 o 
   2  10   4        0.94        3.34      1.20 o 
   3  10   4      190.38      205.71      3.34 o 
   4  10   4      589.36      515.46      7.88 o 
   5  10   4      383.91      397.27      7.16 o 
   6  10   4        2.13        5.93      1.34 o 
   7  10   4      368.51      365.33      9.08 o 
   8  10   4      248.08      234.57      5.79 o 
   9  10   4        3.21        1.11      1.29 o 
  10  10   4       22.76       28.57      3.31 o 
  11  10   4       63.41       83.81      6.42 o 
   1  11   4      577.88      557.25      7.31 o 
   2  11   4      166.43      169.52      3.70 o 
   3  11   4       60.53       54.82      2.30 o 
   4  11   4      257.00      240.26      5.29 o 
   5  11   4       25.24       23.19      1.91 o 
   6  11   4      255.08      216.02      6.34 o 
   7  11   4      110.24      100.42      4.07 o 
   8  11   4        2.39        2.09      2.05 o 
   9  11   4       19.73       24.77      2.74 o 
  10  11   4        1.99        0.68      2.36 o 
   0  12   4        0.27        0.92      1.67 o 
   1  12   4      245.04      255.34      4.77 o 
   2  12   4       77.54       76.55      2.83 o 
   3  12   4      143.83      130.48      3.49 o 
   4  12   4      172.40      167.71      4.09 o 
   5  12   4      176.74      167.63      4.50 o 
   6  12   4       91.20       82.11      3.63 o 
   7  12   4       80.54       95.71      3.31 o 
   8  12   4       32.62       50.57      3.52 o 
   9  12   4        0.59        1.61      1.57 o 
  10  12   4        0.03        1.40      3.30 o 
   1  13   4      303.55      290.25      6.58 o 
   2  13   4      418.04      417.50      9.78 o 
   3  13   4        6.24        8.58      1.80 o 
   4  13   4      466.48      446.74      9.14 o 
   5  13   4       22.37       21.24      1.99 o 
   6  13   4      209.10      211.72      5.93 o 
   7  13   4        0.27       -1.82      1.82 o 
   8  13   4      209.77      199.75      8.05 o 
   9  13   4        9.98       14.49      3.79 o 
   0  14   4     1172.02     1118.36     41.12 o 
   1  14   4      265.33      271.52      5.96 o 
   2  14   4        3.52        2.22      1.59 o 
   3  14   4      758.25      742.45     22.86 o 
   4  14   4      370.80      323.80      9.71 o 
   5  14   4       75.50       76.80      3.47 o 
   6  14   4       68.68       55.46      3.74 o 
   7  14   4       10.87       10.71      2.58 o 
   8  14   4        3.65        7.74      2.90 o 
   1  15   4        5.32        6.02      1.96 o 
   2  15   4       75.37       93.49      3.56 o 
   3  15   4        4.73        4.85      2.12 o 
   4  15   4        0.56       -0.82      1.55 o 
   5  15   4       17.71       16.86      2.62 o 
   6  15   4        5.58        6.69      2.00 o 
   7  15   4       16.97       16.33      3.35 o 
   8  15   4        2.94        0.36      1.65 o 
   0  16   4      207.87      246.12     10.05 o 
   1  16   4        2.67        2.59      1.69 o 
   2  16   4       12.47       13.30      2.31 o 
   3  16   4      397.35      471.14     16.23 o 
   4  16   4       68.87       93.91      4.52 o 
   5  16   4       13.13       13.68      2.67 o 
   6  16   4       17.89       20.44      3.63 o 
   7  16   4        7.51        9.39      3.64 o 
   1  17   4       51.90       65.87      5.40 o 
   2  17   4       83.86       89.00      6.52 o 
   3  17   4       11.73       18.85      3.10 o 
   4  17   4       72.15       81.38      4.77 o 
   5  17   4       13.84       10.05      2.54 o 
   0  18   4       30.63       35.98      5.55 o 
   1  18   4       85.32      125.87      5.59 o 
   2  18   4        2.31        2.47      2.35 o 
   3  18   4        3.26        5.38      2.63 o 
   4  18   4        3.30        6.61      2.77 o 
   1  19   4        2.29        2.52      2.55 o 
   1   1   5     2116.26     2079.08     21.91 o 
   2   1   5     5028.97     5738.20     72.18 o 
   3   1   5      147.80      124.34      1.78 o 
   4   1   5     3693.44     3900.77     59.65 o 
   5   1   5     1290.68     1294.68     11.23 o 
   6   1   5     3213.50     3370.52     35.83 o 
   7   1   5       64.59       67.27      1.61 o 
   8   1   5      156.22      163.27      3.17 o 
   9   1   5     1570.48     1642.43     22.35 o 
  10   1   5       12.44       16.90      1.44 o 
  11   1   5       85.89      100.61      6.30 o 
  12   1   5        1.83        1.47      1.63 o 
   0   2   5        8.89       11.05      1.19 o 
   1   2   5      675.60      590.82      7.12 o 
   2   2   5      182.18      208.52      2.41 o 
   3   2   5     2321.92     2396.79     25.33 o 
   4   2   5      283.93      320.96      6.79 o 
   5   2   5     2451.51     2461.78     30.78 o 
   6   2   5      742.83      805.38      8.98 o 
   7   2   5     1069.36     1080.59     13.25 o 
   8   2   5        7.95        4.96      1.17 o 
   9   2   5       94.25       97.20      3.54 o 
  10   2   5       37.53       39.51      2.44 o 
  11   2   5      154.54      170.33      3.54 o 
  12   2   5        9.57       11.92      2.69 o 
   1   3   5     6237.68     7111.60    102.26 o 
   2   3   5      124.74      112.13      2.08 o 
   3   3   5       44.53       53.59      4.25 o 
   4   3   5      574.40      590.87      5.95 o 
   5   3   5       19.05       14.69      1.03 o 
   6   3   5       19.88       27.46      1.65 o 
   7   3   5      534.39      557.95      7.33 o 
   8   3   5       70.64       73.67      2.85 o 
   9   3   5       11.50        5.63      1.53 o 
  10   3   5       59.26       64.64      2.65 o 
  11   3   5       17.39       15.91      2.20 o 
  12   3   5        4.39        2.93      1.73 o 
   0   4   5      412.71      432.38      5.93 o 
   1   4   5        0.83        3.89      0.74 o 
   2   4   5      246.29      258.83      3.46 o 
   3   4   5     1513.18     1504.19     15.16 o 
   4   4   5       15.58       10.06      0.64 o 
   5   4   5      515.40      470.92      5.94 o 
   6   4   5       18.94       20.17      1.16 o 
   7   4   5     1404.69     1357.64     15.33 o 
   8   4   5       38.80       35.98      1.89 o 
   9   4   5       29.87       27.38      1.77 o 
  10   4   5        2.10        2.36      1.53 o 
  11   4   5      186.03      200.86      4.97 o 
  12   4   5       15.32        9.75      2.53 o 
   1   5   5     6027.61     5880.97     93.28 o 
   2   5   5       64.70       59.66      1.69 o 
   3   5   5       28.37       66.60      1.04 o 
   4   5   5      418.46      376.94      3.63 o 
   5   5   5     1759.72     1719.54     22.79 o 
   6   5   5      156.58      134.73      2.83 o 
   7   5   5       33.45       43.08      2.02 o 
   8   5   5       41.52       37.11      1.92 o 
   9   5   5       57.97       72.30      3.06 o 
  10   5   5       43.53       40.70      2.49 o 
  11   5   5       33.46       30.23      2.73 o 
  12   5   5        3.15        5.62      2.54 o 
   0   6   5     9684.78    12090.94    272.92 o 
   1   6   5     7961.85     8980.65    163.07 o 
   2   6   5      144.95      233.70      3.16 o 
   3   6   5     5655.91     5856.55     72.77 o 
   4   6   5      412.23      398.91      4.68 o 
   5   6   5      162.21      140.86      3.13 o 
   6   6   5        0.02        0.73      0.88 o 
   7   6   5        9.59        7.95      1.33 o 
   8   6   5       86.44       86.47      2.53 o 
   9   6   5        0.64        2.06      1.29 o 
  10   6   5       20.25       14.54      2.18 o 
  11   6   5        0.01       -0.13      1.54 o 
  12   6   5       15.71       15.81      3.39 o 
   1   7   5     3721.93     4210.37     53.36 o 
   2   7   5     1448.25     1377.84     21.49 o 
   3   7   5     2327.34     2474.67     27.86 o 
   4   7   5      554.89      591.42      7.04 o 
   5   7   5        0.68        3.05      0.68 o 
   6   7   5      544.93      521.47      6.63 o 
   7   7   5      228.51      224.85      5.02 o 
   8   7   5        1.28        1.50      1.17 o 
   9   7   5        5.14        3.18      1.36 o 
  10   7   5      147.85      178.37      5.03 o 
  11   7   5       23.75       16.67      2.70 o 
  12   7   5        9.56       10.35      7.24 o 
   0   8   5      146.79      264.62      6.88 o 
   1   8   5      105.75       45.52      1.70 o 
   2   8   5      910.86     1039.29     16.25 o 
   3   8   5     4034.67     4002.78     49.82 o 
   4   8   5      227.70      223.37      3.66 o 
   5   8   5      506.42      482.96      5.54 o 
   6   8   5      294.82      282.29      5.85 o 
   7   8   5       16.40       15.23      1.89 o 
   8   8   5       29.51       26.48      2.11 o 
   9   8   5       45.16       47.01      3.65 o 
  10   8   5        2.96        0.87      1.25 o 
  11   8   5       24.45       24.89      4.64 o 
   1   9   5      349.47      317.75      5.24 o 
   2   9   5     1077.01     1055.77     15.83 o 
   3   9   5       30.48       31.29      1.82 o 
   4   9   5        6.00        3.61      1.03 o 
   5   9   5      399.12      377.65      4.58 o 
   6   9   5       22.70       22.15      1.15 o 
   7   9   5      384.76      349.75      8.26 o 
   8   9   5       15.14        7.92      1.69 o 
   9   9   5      292.56      269.77      6.24 o 
  10   9   5       22.85       14.26      2.44 o 
  11   9   5        4.84        6.18      2.99 o 
   0  10   5        1.61        0.15      1.37 o 
   1  10   5      207.45      197.78      4.09 o 
   2  10   5      503.13      459.86      8.75 o 
   3  10   5        9.67       11.99      1.23 o 
   4  10   5       19.50       21.53      1.54 o 
   5  10   5     1068.51     1042.80     13.61 o 
   6  10   5        0.73        2.41      0.80 o 
   7  10   5        1.72        1.31      2.05 o 
   8  10   5      209.76      182.48      5.28 o 
   9  10   5       17.96       11.45      2.20 o 
  10  10   5        0.34        1.58      1.54 o 
   1  11   5     1805.58     1749.66     33.98 o 
   2  11   5       79.53       78.69      3.26 o 
   3  11   5       90.63       97.36      4.51 o 
   4  11   5      124.82      108.02      2.92 o 
   5  11   5      443.93      379.04      5.60 o 
   6  11   5        5.41        5.43      1.30 o 
   7  11   5       33.98       32.45      3.30 o 
   8  11   5        4.20        0.83      1.63 o 
   9  11   5       61.73       61.13      4.23 o 
  10  11   5        4.17        1.00      2.61 o 
   0  12   5      159.75      167.75      7.92 o 
   1  12   5       18.75       26.52      2.22 o 
   2  12   5       20.91       26.05      2.03 o 
   3  12   5       80.00       55.30      2.51 o 
   4  12   5      876.34      880.72     12.57 o 
   5  12   5      333.51      346.94      6.72 o 
   6  12   5      215.88      201.68      5.63 o 
   7  12   5      683.73      717.15     18.74 o 
   8  12   5       27.17       26.29      2.96 o 
   9  12   5       79.38       85.21      4.50 o 
  10  12   5        0.00        0.25      3.24 o 
   1  13   5      113.18      121.41      4.53 o 
   2  13   5      463.41      449.63      8.97 o 
   3  13   5      562.73      582.63     13.94 o 
   4  13   5       76.32       68.16      3.35 o 
   5  13   5        0.05       -0.41      1.53 o 
   6  13   5        0.02       -0.19      0.99 o 
   7  13   5      208.79      226.31      7.36 o 
   8  13   5       12.04        9.37      2.56 o 
   9  13   5        0.40        0.49      1.85 o 
   0  14   5       18.38        7.63      3.10 o 
   1  14   5       11.55       10.44      2.08 o 
   2  14   5        0.43        0.69      1.56 o 
   3  14   5       28.13       29.05      2.52 o 
   4  14   5       12.67       13.05      2.31 o 
   5  14   5        3.76        5.21      2.46 o 
   6  14   5        0.00        0.94      1.43 o 
   7  14   5       46.46       49.84      4.20 o 
   8  14   5        1.77        0.75      2.31 o 
   1  15   5       72.82       69.32      3.67 o 
   2  15   5        0.41        2.05      1.90 o 
   3  15   5      255.66      284.69      7.69 o 
   4  15   5        6.11        6.40      2.16 o 
   5  15   5       23.04       24.76      2.45 o 
   6  15   5       39.69       36.71      4.56 o 
   7  15   5       59.55       56.69      4.72 o 
   0  16   5      102.47      131.59      7.25 o 
   1  16   5        9.40       11.63      2.42 o 
   2  16   5        1.35        0.53      1.60 o 
   3  16   5        2.56        2.10      2.03 o 
   4  16   5        8.66        3.81      2.05 o 
   5  16   5        2.27        7.70      2.41 o 
   6  16   5       17.75       22.71      3.86 o 
   1  17   5       79.24       88.78      4.50 o 
   2  17   5       43.86       47.22      4.03 o 
   3  17   5       55.67       59.99      4.36 o 
   4  17   5       16.45       21.71      2.96 o 
   5  17   5        1.01        1.01      2.32 o 
   0  18   5        5.36        3.39      3.07 o 
   1  18   5       18.71       25.56      3.33 o 
   2  18   5       30.48       35.74      3.99 o 
   3  18   5        0.67        0.54      2.08 o 
   0   0   6     2114.74     2419.20     55.45 o 
   1   0   6     7340.86     8081.68    174.61 o 
   2   0   6     3787.97     4643.35     85.04 o 
   3   0   6    13690.41    15303.93    366.41 o 
   4   0   6       83.24      129.13      2.11 o 
   5   0   6       44.51       27.27      1.38 o 
   6   0   6      277.85      329.72      5.40 o 
   7   0   6       18.78       20.73      1.13 o 
   8   0   6      695.85      708.48     23.95 o 
   9   0   6       74.52       52.42      2.82 o 
  10   0   6       44.26       43.27      1.96 o 
  11   0   6       23.34       18.45      2.93 o 
  12   0   6       66.83       77.80      4.87 o 
   1   1   6     2651.19     2457.47     28.58 o 
   2   1   6       31.00       36.85      1.51 o 
   3   1   6        5.43        5.64      1.04 o 
   4   1   6       29.23       31.34      0.91 o 
   5   1   6      780.14      861.69      8.12 o 
   6   1   6      137.80      134.37      2.09 o 
   7   1   6      102.06      130.06      2.11 o 
   8   1   6      210.99      248.25      4.13 o 
   9   1   6      113.22      120.80      4.43 o 
  10   1   6      107.45      116.20      3.93 o 
  11   1   6        6.30        7.75      2.17 o 
  12   1   6       13.38       13.74      2.66 o 
   0   2   6     2358.44     2588.90     59.66 o 
   1   2   6     8475.56     9867.16    161.99 o 
   2   2   6      199.16      245.99      3.41 o 
   3   2   6     6038.13     6186.34    115.33 o 
   4   2   6      821.98      967.23      9.77 o 
   5   2   6      120.74      113.89      1.87 o 
   6   2   6      282.37      331.58      3.22 o 
   7   2   6      204.87      211.23      3.82 o 
   8   2   6       25.79       12.57      1.44 o 
   9   2   6       70.36       49.45      2.28 o 
  10   2   6        0.00        1.99      1.29 o 
  11   2   6        4.80        5.44      1.77 o 
  12   2   6        7.25        8.63      2.18 o 
   1   3   6     5661.85     5683.13     90.68 o 
   2   3   6       47.65       28.45      1.22 o 
   3   3   6     1581.58     1595.45     15.94 o 
   4   3   6       37.84       31.62      1.09 o 
   5   3   6     1440.79     1437.36     15.62 o 
   6   3   6       49.86       63.23      2.21 o 
   7   3   6     1852.71     1783.49     22.61 o 
   8   3   6       52.94       61.30      2.31 o 
   9   3   6      345.24      321.55      5.81 o 
  10   3   6        9.50       16.54      2.12 o 
  11   3   6       20.74       19.40      2.13 o 
  12   3   6        0.07        0.58      1.57 o 
   0   4   6       80.23       90.86      2.57 o 
   1   4   6     1376.12     1360.62     17.83 o 
   2   4   6       74.65       80.68      2.02 o 
   3   4   6      238.35      283.78      3.79 o 
   4   4   6       14.06        9.27      0.80 o 
   5   4   6     1037.77      945.35     10.79 o 
   6   4   6        1.13        5.14      1.09 o 
   7   4   6      621.42      579.35      7.80 o 
   8   4   6        2.98        2.59      1.48 o 
   9   4   6      338.70      367.09      6.10 o 
  10   4   6        1.00        0.12      1.12 o 
  11   4   6       56.83       61.26      3.64 o 
  12   4   6        2.66        1.73      2.20 o 
   1   5   6     2018.98     2037.82     24.29 o 
   2   5   6     1090.02     1196.45     13.25 o 
   3   5   6     1175.99     1167.55     15.47 o 
   4   5   6       73.43      100.57      1.71 o 
   5   5   6        0.04        1.07      1.32 o 
   6   5   6      260.94      278.02      4.24 o 
   7   5   6      195.37      216.27      4.09 o 
   8   5   6        1.57        1.92      0.96 o 
   9   5   6      575.92      588.51      8.22 o 
  10   5   6       52.68       63.58      3.33 o 
  11   5   6       12.22        9.03      2.80 o 
  12   5   6        0.08        2.12      2.87 o 
   0   6   6      933.46     1009.59     12.35 o 
   1   6   6     1302.50     1144.68     11.19 o 
   2   6   6      337.22      322.27      3.77 o 
   3   6   6      180.61      129.97      2.41 o 
   4   6   6      472.71      485.58      5.98 o 
   5   6   6      103.38       90.05      2.29 o 
   6   6   6       49.21       65.14      2.01 o 
   7   6   6     1666.30     1593.55     20.28 o 
   8   6   6      191.17      204.20      4.00 o 
   9   6   6        2.43        1.15      1.66 o 
  10   6   6        2.36        4.47      1.50 o 
  11   6   6      129.43      150.31      5.99 o 
  12   6   6       17.59       13.97      5.04 o 
   1   7   6     1520.27     1527.40     16.66 o 
   2   7   6      237.21      204.83      2.85 o 
   3   7   6      151.70      139.31      1.87 o 
   4   7   6       27.09       32.30      0.98 o 
   5   7   6      409.78      450.58      5.75 o 
   6   7   6       78.48       92.30      2.38 o 
   7   7   6        6.40        2.91      1.19 o 
   8   7   6       48.88       41.64      2.00 o 
   9   7   6      869.92      883.82     12.73 o 
  10   7   6        0.15        0.24      1.47 o 
  11   7   6      116.03      133.78      6.93 o 
   0   8   6       15.09       25.69      2.06 o 
   1   8   6      590.06      587.44      8.04 o 
   2   8   6       72.10       62.73      1.78 o 
   3   8   6       34.19       45.03      1.54 o 
   4   8   6      406.95      350.26      4.18 o 
   5   8   6      105.22       89.04      1.54 o 
   6   8   6      274.23      286.47      5.95 o 
   7   8   6      120.48      112.71      3.73 o 
   8   8   6       53.18       58.28      2.40 o 
   9   8   6       43.78       44.27      2.25 o 
  10   8   6        3.95        4.10      2.04 o 
  11   8   6        7.68        9.32      3.05 o 
   1   9   6      729.05      685.58      8.41 o 
   2   9   6        5.86        5.37      1.24 o 
   3   9   6      205.46      211.02      4.08 o 
   4   9   6       84.54       74.97      1.83 o 
   5   9   6      112.65       98.03      2.85 o 
   6   9   6      136.11      116.35      3.79 o 
   7   9   6       85.90       82.18      3.10 o 
   8   9   6       23.08       23.19      1.72 o 
   9   9   6       14.40       17.28      3.12 o 
  10   9   6       14.65       14.49      2.41 o 
  11   9   6      174.76      208.26      9.43 o 
   0  10   6      176.56      160.28      5.29 o 
   1  10   6       17.84       24.17      1.93 o 
   2  10   6       29.45       31.27      1.86 o 
   3  10   6        8.20        9.52      1.18 o 
   4  10   6        2.44        2.81      0.91 o 
   5  10   6       16.76       19.42      1.27 o 
   6  10   6        0.12        0.97      0.61 o 
   7  10   6      512.16      542.28     13.12 o 
   8  10   6       18.99       20.93      2.92 o 
   9  10   6        5.51        2.55      1.85 o 
  10  10   6        3.98        5.31      2.73 o 
   1  11   6     1708.12     1598.00     32.03 o 
   2  11   6        8.38       15.99      1.82 o 
   3  11   6      160.62      150.69      3.26 o 
   4  11   6        3.32        2.53      1.21 o 
   5  11   6       96.58       80.02      3.35 o 
   6  11   6      111.52      122.38      3.36 o 
   7  11   6       75.45       70.54      3.94 o 
   8  11   6       10.15       10.93      2.24 o 
   9  11   6       33.15       29.99      3.23 o 
  10  11   6       17.27       19.48      2.90 o 
   0  12   6       46.55       37.05      4.11 o 
   1  12   6      161.69      174.43      5.51 o 
   2  12   6       88.93       77.45      3.20 o 
   3  12   6       82.73       75.97      3.00 o 
   4  12   6       22.30       21.60      1.73 o 
   5  12   6     1000.32     1018.10     18.72 o 
   6  12   6        8.17        5.17      1.16 o 
   7  12   6       55.62       63.57      3.73 o 
   8  12   6        3.49        3.78      2.08 o 
   9  12   6       30.63       22.69      2.77 o 
   1  13   6      354.96      320.64      9.82 o 
   2  13   6       39.10       55.84      3.07 o 
   3  13   6       48.53       45.82      2.84 o 
   4  13   6        9.04        5.09      1.69 o 
   5  13   6        6.74        6.69      1.81 o 
   6  13   6        7.04       12.84      1.66 o 
   7  13   6       12.60       16.87      3.08 o 
   8  13   6        7.05       10.11      2.64 o 
   9  13   6        0.46        0.23      1.81 o 
   0  14   6       46.88       47.02      3.95 o 
   1  14   6        1.47        1.05      1.69 o 
   2  14   6       62.22       66.01      3.56 o 
   3  14   6      634.76      670.63     19.17 o 
   4  14   6       23.88       22.10      2.53 o 
   5  14   6      539.95      535.57     16.04 o 
   6  14   6        6.21        5.55      2.45 o 
   7  14   6        1.85       -0.95      2.11 o 
   8  14   6       21.23       16.98      2.97 o 
   1  15   6        0.54        0.35      1.52 o 
   2  15   6        0.11        1.21      1.64 o 
   3  15   6        0.08       -0.72      1.84 o 
   4  15   6       16.88       22.92      3.06 o 
   5  15   6        5.60        2.07      1.52 o 
   6  15   6        0.68        1.81      2.22 o 
   7  15   6       14.14       13.47      3.31 o 
   0  16   6       30.23       40.82      5.22 o 
   1  16   6      169.19      173.00      7.04 o 
   2  16   6        6.44        6.51      2.35 o 
   3  16   6       58.40       70.30      4.66 o 
   4  16   6        6.66        6.21      2.15 o 
   5  16   6      296.89      328.71     15.71 o 
   6  16   6        4.39        3.45      2.69 o 
   1  17   6       18.65       20.51      2.98 o 
   2  17   6       15.92       19.39      3.14 o 
   3  17   6        3.73        5.52      2.26 o 
   4  17   6        6.98        8.88      3.25 o 
   5  17   6       28.89       29.47      4.44 o 
   0  18   6       67.64       90.75      8.39 o 
   1  18   6       37.20       37.97      3.42 o 
   2  18   6        9.69        9.67      3.25 o 
   3  18   6       72.99       76.78      5.58 o 
   1   1   7     2297.69     2315.62     26.92 o 
   2   1   7     6137.19     6262.74     90.59 o 
   3   1   7      197.92      150.57      3.02 o 
   4   1   7      269.40      255.91      3.32 o 
   5   1   7      725.20      763.63      7.45 o 
   6   1   7      427.93      411.17      4.39 o 
   7   1   7        1.64        2.70      1.07 o 
   8   1   7      223.96      217.75      5.12 o 
   9   1   7      555.71      574.67     14.53 o 
  10   1   7       16.50       11.10      1.65 o 
  11   1   7      212.58      215.26      5.96 o 
  12   1   7        0.52        0.73      1.53 o 
   0   2   7        5.00        5.51      1.30 o 
   1   2   7     1590.84     1636.54     17.96 o 
   2   2   7       16.36       18.58      1.80 o 
   3   2   7      626.39      576.22      8.57 o 
   4   2   7      422.79      398.52      4.45 o 
   5   2   7      914.88      822.09     10.13 o 
   6   2   7      368.55      345.34      3.78 o 
   7   2   7     1859.28     1832.40     26.48 o 
   8   2   7      640.43      647.81     12.20 o 
   9   2   7        0.15        0.27      1.13 o 
  10   2   7       84.26       88.19      3.44 o 
  11   2   7      181.62      207.55      8.21 o 
  12   2   7       65.49       77.74      5.84 o 
   1   3   7     5086.79     5335.77     69.68 o 
   2   3   7        1.81       10.73      1.13 o 
   3   3   7        2.35        5.53      1.62 o 
   4   3   7      109.42      135.11      2.32 o 
   5   3   7      241.31      252.51      3.66 o 
   6   3   7       22.40       23.32      1.76 o 
   7   3   7        1.15       -0.86      0.90 o 
   8   3   7        5.73        5.99      1.37 o 
   9   3   7       95.63      100.35      3.28 o 
  10   3   7       24.45       27.86      2.14 o 
  11   3   7        0.53        0.88      2.02 o 
  12   3   7       24.37       19.26      3.23 o 
   0   4   7      462.66      366.87      7.59 o 
   1   4   7      367.52      350.15      6.24 o 
   2   4   7      733.15      703.96      8.99 o 
   3   4   7       36.81       35.87      1.85 o 
   4   4   7      146.80      117.09      2.77 o 
   5   4   7     2920.53     2882.24     34.71 o 
   6   4   7       13.37        9.14      1.57 o 
   7   4   7      856.06      846.30     10.00 o 
   8   4   7      139.03      142.96      3.50 o 
   9   4   7        7.86       10.75      2.47 o 
  10   4   7       16.34       16.23      1.68 o 
  11   4   7       88.27      100.66      7.01 o 
  12   4   7        0.06        1.96      2.71 o 
   1   5   7     3870.90     3827.58     57.21 o 
   2   5   7      798.46      902.41     11.19 o 
   3   5   7       27.49       33.99      1.48 o 
   4   5   7      329.62      288.74      4.02 o 
   5   5   7      818.64      746.56      8.52 o 
   6   5   7       67.33       59.75      3.18 o 
   7   5   7      235.58      223.78      3.31 o 
   8   5   7        2.46        2.82      1.26 o 
   9   5   7      156.38      170.47      3.95 o 
  10   5   7        5.30        4.37      1.92 o 
  11   5   7        4.65        2.13      1.92 o 
  12   5   7        8.66       12.48      4.02 o 
   0   6   7     1656.71     1505.36     25.44 o 
   1   6   7     3168.64     3024.70     36.01 o 
   2   6   7       13.47       25.03      1.44 o 
   3   6   7     3368.97     3453.89     43.67 o 
   4   6   7       21.27       35.88      1.69 o 
   5   6   7      519.86      537.64      6.56 o 
   6   6   7      564.32      562.92      9.33 o 
   7   6   7       98.44       89.96      3.68 o 
   8   6   7      127.59      132.83      3.01 o 
   9   6   7       16.27       16.54      1.47 o 
  10   6   7        1.81        2.06      1.69 o 
  11   6   7       20.28       23.60      4.09 o 
   1   7   7      701.61      721.35     10.75 o 
   2   7   7        1.52        3.53      0.91 o 
   3   7   7      106.70       98.77      2.82 o 
   4   7   7      530.34      562.23      8.27 o 
   5   7   7        0.37        0.66      0.59 o 
   6   7   7       23.47       29.15      2.71 o 
   7   7   7       43.94       45.31      2.81 o 
   8   7   7       64.84       89.35      3.96 o 
   9   7   7       78.48       71.89      4.05 o 
  10   7   7      136.66      134.26      5.08 o 
  11   7   7        4.62        6.61      2.31 o 
   0   8   7        2.95        7.36      1.29 o 
   1   8   7      872.46      914.92      9.49 o 
   2   8   7       82.03       72.56      1.88 o 
   3   8   7     2857.62     2640.49     34.91 o 
   4   8   7      117.86      126.93      2.52 o 
   5   8   7      611.56      570.17      9.67 o 
   6   8   7        3.30        5.05      1.64 o 
   7   8   7       87.58       72.74      3.63 o 
   8   8   7        7.52        8.54      2.65 o 
   9   8   7       14.52       11.59      2.96 o 
  10   8   7        8.64        9.62      2.31 o 
  11   8   7       58.31       65.31      4.63 o 
   1   9   7      769.15      713.71      8.75 o 
   2   9   7      221.15      241.84      3.83 o 
   3   9   7        7.34       13.95      1.24 o 
   4   9   7       13.11       18.17      0.80 o 
   5   9   7      886.48      869.97     12.94 o 
   6   9   7      312.17      290.67      6.27 o 
   7   9   7       14.31       13.94      2.91 o 
   8   9   7       26.67       20.38      3.01 o 
   9   9   7        6.44        4.80      2.67 o 
  10   9   7       48.53       60.27      4.49 o 
   0  10   7     1108.48      974.14     24.25 o 
   1  10   7       29.10       34.34      2.16 o 
   2  10   7      107.09      113.14      2.64 o 
   3  10   7      458.19      432.15      6.40 o 
   4  10   7      104.53       78.35      2.14 o 
   5  10   7       12.02       11.86      1.04 o 
   6  10   7        9.82        9.53      1.21 o 
   7  10   7       81.05       71.17      3.95 o 
   8  10   7       24.69       31.80      3.37 o 
   9  10   7       36.94       35.56      3.56 o 
  10  10   7       30.63       29.28      3.40 o 
   1  11   7     1778.54     1595.90     36.83 o 
   2  11   7      850.65      780.99     14.17 o 
   3  11   7      103.25       93.31      2.52 o 
   4  11   7       80.19       63.33      2.34 o 
   5  11   7      123.31      137.73      4.34 o 
   6  11   7      175.63      169.31      4.21 o 
   7  11   7      104.15       89.55      4.75 o 
   8  11   7        7.86        6.89      2.19 o 
   9  11   7       50.17       61.64      4.79 o 
  10  11   7       44.77       49.69      3.73 o 
   0  12   7        0.66       -0.14      1.92 o 
   1  12   7      274.39      209.75      5.13 o 
   2  12   7       40.08       32.91      2.93 o 
   3  12   7       17.73       12.79      1.70 o 
   4  12   7      106.90      111.95      3.67 o 
   5  12   7       10.07       10.69      1.30 o 
   6  12   7       17.71       33.46      2.12 o 
   7  12   7      114.85      108.48      4.77 o 
   8  12   7        8.69        6.45      2.90 o 
   9  12   7      107.34      114.01      6.77 o 
   1  13   7       98.40      114.12      3.62 o 
   2  13   7        5.15        6.22      1.80 o 
   3  13   7      647.02      613.83     15.22 o 
   4  13   7        1.86        3.84      1.35 o 
   5  13   7       13.07       12.09      1.95 o 
   6  13   7       38.52       37.62      2.63 o 
   7  13   7       40.30       42.56      3.61 o 
   8  13   7        5.67        7.25      2.60 o 
   0  14   7       61.51       48.30      4.58 o 
   1  14   7       18.44       20.08      2.37 o 
   2  14   7       47.88       41.91      3.16 o 
   3  14   7        3.18        5.57      2.09 o 
   4  14   7       36.14       23.23      2.30 o 
   5  14   7        6.24        3.94      1.68 o 
   6  14   7       50.98       43.85      3.86 o 
   7  14   7       53.70       55.79      4.57 o 
   8  14   7        5.59        3.30      2.41 o 
   1  15   7      100.60      106.28      4.76 o 
   2  15   7       30.78       20.51      2.60 o 
   3  15   7      171.94      184.06      8.03 o 
   4  15   7        0.05        3.75      1.86 o 
   5  15   7       64.88       73.58      3.53 o 
   6  15   7        3.31        9.54      2.85 o 
   7  15   7      132.30      151.64      7.14 o 
   0  16   7      123.31      132.16      7.60 o 
   1  16   7       57.54       64.31      3.78 o 
   2  16   7        9.94        9.30      2.33 o 
   3  16   7        0.40        1.79      1.82 o 
   4  16   7       39.93       50.37      4.49 o 
   5  16   7        7.45       10.81      2.13 o 
   6  16   7       30.46       27.80      4.25 o 
   1  17   7        9.23        8.29      2.37 o 
   2  17   7        3.13        7.91      2.90 o 
   3  17   7      201.41      227.23     10.25 o 
   4  17   7       17.47       17.64      3.42 o 
   0  18   7        2.58        4.37      3.47 o 
   1  18   7       29.58       30.07      3.57 o 
   2  18   7       22.41       22.98      3.56 o 
   0   0   8     6866.16     8723.38    288.72 o 
   1   0   8    11053.37    11719.96    298.84 o 
   2   0   8     4429.37     4660.22     92.67 o 
   3   0   8     4021.44     3679.73     70.98 o 
   4   0   8        7.09        7.47      1.27 o 
   5   0   8      329.57      311.48      5.23 o 
   6   0   8     1352.55     1418.31     20.71 o 
   7   0   8      690.69      636.42     17.26 o 
   8   0   8       14.28       12.26      1.46 o 
   9   0   8       26.82       26.03      2.57 o 
  10   0   8      347.45      351.75     25.06 o 
  11   0   8       92.18      104.56      7.39 o 
  12   0   8        4.83        0.55      3.21 o 
   1   1   8     1190.15     1316.62     14.94 o 
   2   1   8     6795.68     7290.53    113.99 o 
   3   1   8       23.98       25.52      1.01 o 
   4   1   8      152.92      231.03      2.94 o 
   5   1   8      378.17      380.28      3.97 o 
   6   1   8       72.71       67.86      1.84 o 
   7   1   8       64.91       71.58      1.93 o 
   8   1   8        9.35        4.88      0.79 o 
   9   1   8       20.47       14.26      2.06 o 
  10   1   8       44.23       42.05      5.46 o 
  11   1   8        4.21        7.40      3.31 o 
  12   1   8        1.38        0.10      2.55 o 
   0   2   8     2940.10     2910.10     50.38 o 
   1   2   8      217.97      229.42      6.07 o 
   2   2   8      132.13      173.11      3.32 o 
   3   2   8     2605.67     2672.90     35.56 o 
   4   2   8       63.85       54.76      1.59 o 
   5   2   8     1041.69     1017.83     10.75 o 
   6   2   8      175.37      170.95      2.77 o 
   7   2   8       20.08       12.68      0.81 o 
   8   2   8        9.91       11.20      1.96 o 
   9   2   8        1.40       -0.05      1.37 o 
  10   2   8       12.59        9.56      2.41 o 
  11   2   8       35.63       32.96      4.80 o 
  12   2   8        8.25        8.71      3.02 o 
   1   3   8     8773.41     8885.43    130.73 o 
   2   3   8     1575.86     1340.35     14.24 o 
   3   3   8      222.06      234.88      3.86 o 
   4   3   8     1128.52     1148.81     13.79 o 
   5   3   8     1155.55     1082.43     16.10 o 
   6   3   8      184.16      138.88      2.54 o 
   7   3   8        1.00        0.59      1.10 o 
   8   3   8        6.17        7.36      1.55 o 
   9   3   8      113.72       90.42      3.06 o 
  10   3   8        1.64        2.86      1.36 o 
  11   3   8       33.95       24.21      5.81 o 
  12   3   8       14.92       13.09      4.12 o 
   0   4   8      828.53      698.61     15.42 o 
   1   4   8       80.44      112.13      4.16 o 
   2   4   8      475.90      410.62      6.07 o 
   3   4   8       39.75       38.11      2.01 o 
   4   4   8      231.69      223.58      4.97 o 
   5   4   8       72.29       62.15      2.24 o 
   6   4   8      118.12      105.04      3.41 o 
   7   4   8     1908.51     1802.08     26.67 o 
   8   4   8      141.68      165.34      4.16 o 
   9   4   8        2.02        2.86      1.50 o 
  10   4   8      117.93      122.86      5.15 o 
  11   4   8      130.43      142.38      8.26 o 
   1   5   8     1563.79     1499.30     17.28 o 
   2   5   8      215.15      258.96      4.33 o 
   3   5   8     1207.78     1271.51     17.13 o 
   4   5   8      904.12      857.16     10.16 o 
   5   5   8        1.42        1.50      0.79 o 
   6   5   8      328.64      348.20      7.38 o 
   7   5   8      917.88      890.86     13.26 o 
   8   5   8       71.40       73.17      3.96 o 
   9   5   8        0.38        2.27      1.77 o 
  10   5   8       13.19       14.62      2.27 o 
  11   5   8       86.40       93.43      5.24 o 
   0   6   8      836.99      881.23     14.42 o 
   1   6   8      283.43      277.70      5.05 o 
   2   6   8      250.18      261.79      4.31 o 
   3   6   8      609.53      609.80      8.57 o 
   4   6   8     1822.25     1754.58     19.92 o 
   5   6   8     1301.02     1297.67     15.76 o 
   6   6   8      318.56      343.49      6.50 o 
   7   6   8      222.18      221.28      5.48 o 
   8   6   8       97.04      111.08      4.23 o 
   9   6   8       10.60        7.48      1.86 o 
  10   6   8        3.61        1.99      1.98 o 
  11   6   8       20.95       20.97      3.40 o 
   1   7   8      174.48      178.27      3.26 o 
   2   7   8      153.45      125.78      3.46 o 
   3   7   8     1200.16     1100.15     15.48 o 
   4   7   8       16.44       15.30      1.32 o 
   5   7   8      494.53      465.65      6.24 o 
   6   7   8      264.92      255.18      5.90 o 
   7   7   8      289.98      272.87      6.48 o 
   8   7   8      138.13      148.53      4.49 o 
   9   7   8      430.43      447.41     10.00 o 
  10   7   8       34.02       45.38      3.36 o 
  11   7   8       12.17        8.18      2.84 o 
   0   8   8       19.34       18.09      1.75 o 
   1   8   8        4.27        8.02      1.35 o 
   2   8   8      410.00      381.42      5.51 o 
   3   8   8       22.96       23.88      1.70 o 
   4   8   8        1.79       -0.17      1.01 o 
   5   8   8        7.33        6.02      1.01 o 
   6   8   8      118.24      109.51      4.80 o 
   7   8   8        1.21        0.49      1.56 o 
   8   8   8        1.93        1.32      1.99 o 
   9   8   8        2.26        1.80      1.86 o 
  10   8   8        4.17        0.45      2.14 o 
  11   8   8        0.20       -3.37      5.84 o 
   1   9   8       20.23       23.60      1.82 o 
   2   9   8        2.57        3.24      0.97 o 
   3   9   8     1035.94      976.36     11.20 o 
   4   9   8       39.62       44.03      2.14 o 
   5   9   8       45.56       41.57      1.82 o 
   6   9   8       56.49       59.56      4.19 o 
   7   9   8       47.10       58.63      3.20 o 
   8   9   8        4.72        5.11      1.84 o 
   9   9   8      205.32      217.96      6.89 o 
  10   9   8        2.10        1.76      2.04 o 
   0  10   8       76.44       57.83      3.03 o 
   1  10   8        2.03        2.36      1.06 o 
   2  10   8       62.82       65.70      2.38 o 
   3  10   8       15.34       16.31      1.30 o 
   4  10   8       96.84       94.55      2.81 o 
   5  10   8       25.07       26.00      1.69 o 
   6  10   8       44.51       70.32      4.71 o 
   7  10   8      105.01      111.42      5.50 o 
   8  10   8       34.60       35.01      3.14 o 
   9  10   8       26.05       25.55      2.78 o 
  10  10   8       16.39       28.72      4.06 o 
   1  11   8      517.71      500.89      7.59 o 
   2  11   8       47.99       72.53      2.58 o 
   3  11   8        2.75        2.70      1.14 o 
   4  11   8       32.83       26.94      1.23 o 
   5  11   8       27.19       22.99      2.11 o 
   6  11   8        0.86        1.17      0.96 o 
   7  11   8        2.42        1.11      1.64 o 
   8  11   8       23.64       19.94      2.94 o 
   9  11   8       28.73       30.72      3.35 o 
   0  12   8       49.56       46.39      4.00 o 
   1  12   8      296.99      277.81      5.91 o 
   2  12   8      175.89      158.48      3.84 o 
   3  12   8      139.59      134.86      3.01 o 
   4  12   8        0.04        2.44      1.14 o 
   5  12   8      255.41      259.13      5.66 o 
   6  12   8        5.90        2.83      1.28 o 
   7  12   8       25.58       28.83      3.53 o 
   8  12   8       39.39       42.75      3.75 o 
   9  12   8        8.40        7.21      2.38 o 
   1  13   8      213.85      204.18      5.43 o 
   2  13   8      199.82      153.94      4.98 o 
   3  13   8       18.27       16.21      2.17 o 
   4  13   8      294.30      282.04      7.17 o 
   5  13   8       87.05       83.95      3.93 o 
   6  13   8        7.09        5.33      2.19 o 
   7  13   8       24.20       34.83      3.60 o 
   8  13   8       62.77       89.87      7.09 o 
   0  14   8     1497.30     1358.55     45.89 o 
   1  14   8       93.96       98.86      4.07 o 
   2  14   8       18.46       13.44      2.32 o 
   3  14   8      529.11      519.97     15.20 o 
   4  14   8       48.84       49.27      3.36 o 
   5  14   8       83.82       76.13      4.59 o 
   6  14   8        2.90        4.12      2.10 o 
   7  14   8       50.79       68.16      4.66 o 
   1  15   8        2.48        4.24      1.91 o 
   2  15   8        5.69        6.48      2.10 o 
   3  15   8       17.17       16.87      2.34 o 
   4  15   8        8.66       15.20      2.59 o 
   5  15   8       10.35        9.75      2.49 o 
   6  15   8       15.23        9.41      3.66 o 
   0  16   8      132.60      145.12      7.90 o 
   1  16   8        1.36        3.88      1.99 o 
   2  16   8       65.28       70.37      5.00 o 
   3  16   8      191.86      203.34      7.60 o 
   4  16   8       74.89       77.55      4.14 o 
   5  16   8       44.84       46.73      5.15 o 
   1  17   8       28.34       22.71      3.33 o 
   2  17   8        0.23       -0.17      1.84 o 
   3  17   8        0.13        0.79      2.00 o 
   1   1   9        0.34        2.69      1.02 o 
   2   1   9      745.25      728.46      9.24 o 
   3   1   9     2002.19     1984.73     25.84 o 
   4   1   9      214.95      199.08      2.73 o 
   5   1   9      132.49      127.03      2.27 o 
   6   1   9      394.32      385.45      4.55 o 
   7   1   9      155.69      135.93      2.47 o 
   8   1   9      243.19      231.14      4.33 o 
   9   1   9       66.26       78.33      8.35 o 
  10   1   9       24.91       26.59      5.01 o 
  11   1   9       34.58       32.42      4.72 o 
   0   2   9       26.99       23.32      2.18 o 
   1   2   9       11.33       11.85      1.39 o 
   2   2   9        0.24        3.10      1.05 o 
   3   2   9      113.01      127.38      3.01 o 
   4   2   9      316.81      302.44      4.86 o 
   5   2   9      491.65      466.83      5.56 o 
   6   2   9      230.67      253.22      4.43 o 
   7   2   9      619.14      572.32      9.20 o 
   8   2   9      117.54      127.05      3.86 o 
   9   2   9       15.91       11.46      2.10 o 
  10   2   9      234.13      242.11     10.23 o 
  11   2   9       93.70      103.27      7.60 o 
   1   3   9     1498.54     1543.60     16.27 o 
   2   3   9      881.45      905.65      8.96 o 
   3   3   9      127.96      133.14      3.29 o 
   4   3   9      144.08      133.47      2.71 o 
   5   3   9       56.16       47.50      1.82 o 
   6   3   9      175.72      160.36      3.40 o 
   7   3   9       65.53       71.07      2.84 o 
   8   3   9       36.03       34.75      2.45 o 
   9   3   9        1.20        0.78      1.21 o 
  10   3   9        0.01        0.25      1.49 o 
  11   3   9        6.52        4.85      3.25 o 
   0   4   9       91.11       68.70      3.18 o 
   1   4   9      455.57      431.88      5.71 o 
   2   4   9       74.68       63.27      1.70 o 
   3   4   9      479.85      457.89      6.83 o 
   4   4   9     1246.19     1295.01     16.98 o 
   5   4   9     1296.27     1220.64     15.46 o 
   6   4   9      277.59      272.20      3.50 o 
   7   4   9      557.12      550.35      9.55 o 
   8   4   9       39.55       48.30      2.55 o 
   9   4   9       13.53       17.42      2.01 o 
  10   4   9       77.97       95.66      4.84 o 
  11   4   9       40.52       52.51      6.25 o 
   1   5   9     1552.86     1515.06     17.98 o 
   2   5   9        2.56        5.14      1.55 o 
   3   5   9       45.28       48.25      2.59 o 
   4   5   9     2077.96     2058.26     27.62 o 
   5   5   9      372.19      310.20      5.04 o 
   6   5   9       55.25       39.73      1.83 o 
   7   5   9       27.74       16.61      2.69 o 
   8   5   9      525.28      509.07     10.05 o 
   9   5   9        2.95        1.91      1.96 o 
  10   5   9       45.54       38.83      3.15 o 
  11   5   9        4.69        3.87      2.41 o 
   0   6   9     1263.13     1125.93     21.82 o 
   1   6   9       10.57       18.25      1.48 o 
   2   6   9     2238.68     2132.44     29.65 o 
   3   6   9      490.31      476.51      7.18 o 
   4   6   9     1716.25     1628.82     20.50 o 
   5   6   9     3037.89     3037.65     38.29 o 
   6   6   9       17.99       27.00      2.65 o 
   7   6   9        2.24        6.44      2.16 o 
   8   6   9       54.97       61.72      3.21 o 
   9   6   9       87.59      101.36      4.44 o 
  10   6   9        0.01       -0.20      1.39 o 
  11   6   9        7.18        0.11      2.16 o 
   1   7   9      315.99      314.08      4.74 o 
   2   7   9      583.81      588.99      8.37 o 
   3   7   9     1803.72     1878.00     31.94 o 
   4   7   9       63.67       54.95      2.37 o 
   5   7   9        2.01        5.49      1.17 o 
   6   7   9       44.26       51.35      3.16 o 
   7   7   9      579.30      558.75     10.50 o 
   8   7   9       88.97       69.89      3.94 o 
   9   7   9       69.76       86.54      4.41 o 
  10   7   9        0.86        0.42      1.69 o 
   0   8   9     1406.08     1267.89     20.81 o 
   1   8   9      530.47      500.44      7.33 o 
   2   8   9       54.12       61.19      2.43 o 
   3   8   9     1930.46     1836.36     22.86 o 
   4   8   9      131.32      136.79      3.26 o 
   5   8   9        4.09        4.59      1.27 o 
   6   8   9      815.75      818.02     16.83 o 
   7   8   9        0.01        0.23      1.54 o 
   8   8   9       15.95       12.92      2.46 o 
   9   8   9        6.12        5.16      2.38 o 
  10   8   9       32.90       33.08      3.24 o 
   1   9   9      590.24      536.46      7.99 o 
   2   9   9      639.01      573.37      8.08 o 
   3   9   9      251.41      286.61      4.87 o 
   4   9   9       31.15       24.27      2.14 o 
   5   9   9       37.39       27.37      1.70 o 
   6   9   9       24.65       19.90      1.61 o 
   7   9   9        5.87        7.96      2.41 o 
   8   9   9       16.87       14.54      2.41 o 
   9   9   9       12.65        6.93      2.62 o 
  10   9   9       30.36       17.81      2.94 o 
   0  10   9      473.27      443.59     15.97 o 
   1  10   9      298.24      273.32      5.33 o 
   2  10   9       15.57       18.18      1.98 o 
   3  10   9       40.93       45.19      2.30 o 
   4  10   9        7.74        7.48      1.60 o 
   5  10   9        2.90        1.34      1.13 o 
   6  10   9       19.80       10.09      0.91 o 
   7  10   9       27.19       32.57      3.32 o 
   8  10   9        3.33        2.55      2.21 o 
   9  10   9       13.37       11.00      2.42 o 
   1  11   9      294.59      259.61      4.98 o 
   2  11   9       10.50        4.46      1.07 o 
   3  11   9      260.05      258.77      5.05 o 
   4  11   9      352.54      312.28      6.04 o 
   5  11   9      248.40      253.39      5.47 o 
   6  11   9        0.00       -0.56      0.97 o 
   7  11   9       34.78       40.79      3.33 o 
   8  11   9       25.38       16.85      2.84 o 
   9  11   9        0.00        1.68      2.66 o 
   0  12   9      484.14      402.33      9.30 o 
   1  12   9      470.57      415.13      7.06 o 
   2  12   9      122.67      104.68      2.85 o 
   3  12   9       21.17       24.39      1.86 o 
   4  12   9      222.93      188.95      5.19 o 
   5  12   9      134.38      139.57      3.86 o 
   6  12   9        2.41        2.29      2.02 o 
   7  12   9        0.07       -1.09      2.19 o 
   8  12   9       36.25       52.47      4.19 o 
   1  13   9      512.07      511.18      8.88 o 
   2  13   9      106.28       81.39      3.46 o 
   3  13   9        0.85        0.94      1.17 o 
   4  13   9       10.26       13.82      1.83 o 
   5  13   9       37.72       33.46      2.44 o 
   6  13   9       33.55       47.43      4.45 o 
   7  13   9       54.72       55.43      4.87 o 
   8  13   9       25.46       19.15      7.75 o 
   0  14   9       24.09       25.41      3.97 o 
   1  14   9       39.85       40.52      2.61 o 
   2  14   9       17.76       11.28      2.00 o 
   3  14   9       58.01       52.78      3.46 o 
   4  14   9       74.84       66.06      3.72 o 
   5  14   9       22.20       12.51      1.84 o 
   6  14   9        0.15       -1.09      2.17 o 
   7  14   9        2.49        4.17      2.95 o 
   1  15   9      176.10      181.71      6.35 o 
   2  15   9       30.98       18.22      2.22 o 
   3  15   9       31.81       34.28      3.47 o 
   4  15   9       12.29       15.09      2.63 o 
   5  15   9        1.02        3.15      2.48 o 
   6  15   9       79.75      107.99      6.47 o 
   0  16   9       12.80       13.26      3.47 o 
   1  16   9        1.49        0.05      1.34 o 
   2  16   9       17.44       18.91      2.81 o 
   3  16   9        0.79        1.51      1.75 o 
   4  16   9       37.40       26.05      2.72 o 
   1  17   9       18.90       15.04      2.43 o 
   2  17   9      107.52      113.12      5.56 o 
   0   0  10     3409.28     3724.10    169.38 o 
   1   0  10      318.97      328.43      6.87 o 
   2   0  10      989.35      922.85     18.26 o 
   3   0  10     2956.63     2956.30     54.66 o 
   4   0  10      267.03      262.63      4.84 o 
   5   0  10      115.69      132.82      3.67 o 
   6   0  10      284.10      244.71      5.78 o 
   7   0  10       62.78       65.30      4.09 o 
   8   0  10       68.71       82.49      5.19 o 
   9   0  10        4.77        9.34      2.92 o 
  10   0  10      118.26      137.12     13.84 o 
  11   0  10       41.65       42.99     10.16 o 
   1   1  10       23.74       37.73      1.95 o 
   2   1  10      411.14      289.19      4.85 o 
   3   1  10      319.68      267.03      4.66 o 
   4   1  10     1010.71      989.53     11.11 o 
   5   1  10        0.92        1.61      0.82 o 
   6   1  10      270.31      250.77      3.95 o 
   7   1  10      236.17      201.43      4.80 o 
   8   1  10       42.38       40.76      1.52 o 
   9   1  10       18.11       19.67      2.61 o 
  10   1  10       13.26       22.89      4.70 o 
  11   1  10       30.09       30.27      5.19 o 
   0   2  10     1070.83      804.43     13.74 o 
   1   2  10       10.44       14.81      1.54 o 
   2   2  10      835.53      815.69     10.79 o 
   3   2  10      118.65      130.09      2.33 o 
   4   2  10        4.95        8.80      0.63 o 
   5   2  10      802.66      718.49      9.10 o 
   6   2  10      255.48      282.55      5.08 o 
   7   2  10        0.06        0.89      0.92 o 
   8   2  10        9.29        4.12      0.82 o 
   9   2  10       11.63        9.70      2.42 o 
  10   2  10        0.16        0.75      1.78 o 
  11   2  10        1.97        2.39      2.95 o 
   1   3  10      890.53      887.85      9.21 o 
   2   3  10     3638.72     3593.03     43.30 o 
   3   3  10      224.26      239.70      4.62 o 
   4   3  10      386.26      374.30      5.54 o 
   5   3  10        3.73        2.32      1.25 o 
   6   3  10        0.05        1.70      0.73 o 
   7   3  10      768.14      768.34     14.70 o 
   8   3  10      152.80      125.36      3.92 o 
   9   3  10        0.38        1.69      1.83 o 
  10   3  10       37.15       35.10      3.07 o 
  11   3  10        0.04        2.05      3.27 o 
   0   4  10        8.30        7.89      1.56 o 
   1   4  10        1.14        2.60      1.49 o 
   2   4  10       53.48       51.15      1.56 o 
   3   4  10      122.44      137.09      4.23 o 
   4   4  10     1129.21     1050.70     13.86 o 
   5   4  10      663.53      603.77      8.92 o 
   6   4  10       36.08       26.53      1.81 o 
   7   4  10       38.44       37.68      2.55 o 
   8   4  10      201.81      236.24      5.91 o 
   9   4  10       11.55       12.87      2.18 o 
  10   4  10      130.48      136.12      5.27 o 
  11   4  10        0.25       -1.36      3.09 o 
   1   5  10      932.24      868.87     11.10 o 
   2   5  10     2138.58     2079.45     29.95 o 
   3   5  10      728.59      684.82     11.06 o 
   4   5  10      340.12      269.82      5.08 o 
   5   5  10      292.08      253.40      4.50 o 
   6   5  10       68.28       49.77      2.04 o 
   7   5  10       13.89       10.87      2.58 o 
   8   5  10      264.29      282.20      7.00 o 
   9   5  10      112.61      116.59      4.80 o 
  10   5  10        2.30        1.20      1.78 o 
  11   5  10        0.58        1.56      2.66 o 
   0   6  10      248.35      244.21      6.21 o 
   1   6  10      334.37      361.01      5.61 o 
   2   6  10      107.10       88.16      3.49 o 
   3   6  10       44.18       40.00      2.56 o 
   4   6  10       51.15       59.07      2.15 o 
   5   6  10       68.90       60.38      2.19 o 
   6   6  10      361.31      325.47      7.23 o 
   7   6  10      105.86      116.38      4.13 o 
   8   6  10       10.11       12.35      2.56 o 
   9   6  10        4.18        5.34      1.89 o 
  10   6  10      239.78      257.48      6.67 o 
   1   7  10      170.42      172.12      2.96 o 
   2   7  10        0.65       -0.33      1.09 o 
   3   7  10      551.95      513.76      7.64 o 
   4   7  10       16.70       21.69      1.61 o 
   5   7  10        3.99        2.98      1.23 o 
   6   7  10      639.15      638.70     14.93 o 
   7   7  10       40.52       47.64      3.39 o 
   8   7  10      176.10      188.97      6.18 o 
   9   7  10       11.35        6.35      2.53 o 
  10   7  10        7.28       13.14      2.98 o 
   0   8  10     1748.66     1605.48     27.29 o 
   1   8  10      753.29      744.73     13.51 o 
   2   8  10       58.55       57.12      2.80 o 
   3   8  10        5.77        8.58      1.53 o 
   4   8  10      128.51      126.02      3.67 o 
   5   8  10      373.03      365.48      5.53 o 
   6   8  10        9.71        5.21      0.76 o 
   7   8  10       53.87       46.61      3.83 o 
   8   8  10       15.70       13.55      2.32 o 
   9   8  10        5.97        5.54      2.15 o 
  10   8  10        7.15        6.60      2.63 o 
   1   9  10      319.30      308.62      6.08 o 
   2   9  10      164.19      142.43      4.30 o 
   3   9  10       74.75       53.35      2.59 o 
   4   9  10      378.37      350.81      6.25 o 
   5   9  10      173.62      161.43      3.63 o 
   6   9  10      387.93      373.04      6.80 o 
   7   9  10        3.64        4.22      1.91 o 
   8   9  10        0.14        0.89      1.84 o 
   9   9  10       30.71       35.03      3.51 o 
   0  10  10        0.08        3.95      3.26 o 
   1  10  10        0.31       -0.50      1.19 o 
   2  10  10       58.17       48.75      2.85 o 
   3  10  10       19.21       25.95      2.29 o 
   4  10  10      200.53      241.27      4.70 o 
   5  10  10       76.74       62.46      2.59 o 
   6  10  10       33.40       24.66      1.68 o 
   7  10  10        1.66       -1.36      1.71 o 
   8  10  10       80.77       94.48      4.78 o 
   9  10  10       11.49        9.06      2.92 o 
   1  11  10       17.63       13.45      2.28 o 
   2  11  10       87.13       84.98      3.39 o 
   3  11  10      261.72      246.19      5.41 o 
   4  11  10      142.05      140.49      3.66 o 
   5  11  10        9.81        6.38      1.51 o 
   6  11  10       34.62       27.93      3.32 o 
   7  11  10        9.56        8.54      3.13 o 
   8  11  10        4.07        5.92      2.67 o 
   0  12  10       74.97       55.52      5.25 o 
   1  12  10        2.96        3.01      1.66 o 
   2  12  10      122.58      119.70      4.81 o 
   3  12  10      326.63      310.70      7.14 o 
   4  12  10        0.10       -0.05      1.10 o 
   5  12  10        8.24       12.69      2.09 o 
   6  12  10        5.93        1.21      1.90 o 
   7  12  10      109.33      110.55      5.05 o 
   8  12  10       29.19       34.64      4.67 o 
   1  13  10        2.86       -0.15      1.51 o 
   2  13  10      108.57      112.11      5.42 o 
   3  13  10       31.25       25.68      2.51 o 
   4  13  10       12.60       16.20      2.39 o 
   5  13  10        8.44        3.44      2.05 o 
   6  13  10        2.70        1.15      2.10 o 
   7  13  10        0.21        1.63      2.07 o 
   0  14  10      412.04      438.55     11.11 o 
   1  14  10      125.36      104.14      3.82 o 
   2  14  10      150.62      133.08      4.34 o 
   3  14  10       29.84       26.38      2.79 o 
   4  14  10       20.57       21.13      2.62 o 
   5  14  10      159.97      189.70      7.05 o 
   6  14  10       50.64       56.47      5.14 o 
   1  15  10       43.65       48.37      3.58 o 
   2  15  10        1.20        2.33      1.72 o 
   3  15  10       34.62       42.66      3.19 o 
   4  15  10        0.26        1.79      1.93 o 
   5  15  10        0.65        4.45      3.39 o 
   0  16  10      240.58      265.77     11.14 o 
   1  16  10       68.99       72.25      5.15 o 
   2  16  10       38.37       41.54      3.73 o 
   3  16  10       24.37       25.48      3.67 o 
   1   1  11        1.98        5.21      1.72 o 
   2   1  11       58.50       66.92      2.59 o 
   3   1  11      301.41      301.38      5.06 o 
   4   1  11        2.43        1.88      0.88 o 
   5   1  11        0.10        0.99      0.88 o 
   6   1  11     2008.35     1924.76     26.52 o 
   7   1  11       27.44       22.38      1.60 o 
   8   1  11      242.25      222.07      4.14 o 
   9   1  11        0.13        1.42      1.77 o 
  10   1  11      142.62      172.00      9.57 o 
  11   1  11        1.23        0.91      4.75 o 
   0   2  11      350.76      346.25      7.86 o 
   1   2  11       22.60       21.54      1.96 o 
   2   2  11      343.37      329.00      6.44 o 
   3   2  11      705.36      613.21     10.52 o 
   4   2  11      268.14      252.53      6.27 o 
   5   2  11        5.23        9.80      1.30 o 
   6   2  11       33.43       38.98      1.60 o 
   7   2  11       17.35       18.41      1.45 o 
   8   2  11       48.38       57.83      2.21 o 
   9   2  11       67.53       62.63      3.49 o 
  10   2  11      173.60      210.50     11.88 o 
  11   2  11        0.33        1.58      3.15 o 
   1   3  11        0.26        0.94      0.80 o 
   2   3  11      814.62      798.75      9.18 o 
   3   3  11      619.80      647.63     10.37 o 
   4   3  11     1067.63      978.44     11.75 o 
   5   3  11        5.41        3.36      1.24 o 
   6   3  11        3.91        5.17      1.07 o 
   7   3  11       95.11       82.62      2.69 o 
   8   3  11        3.80        7.65      1.73 o 
   9   3  11        2.04        2.50      2.12 o 
  10   3  11        3.34        3.68      1.91 o 
  11   3  11        1.22        1.95      3.76 o 
   0   4  11      840.24      696.02     12.91 o 
   1   4  11     2446.47     2278.76     30.31 o 
   2   4  11      349.48      348.24      5.01 o 
   3   4  11       82.00       78.50      3.58 o 
   4   4  11        2.57        7.18      1.50 o 
   5   4  11       52.36       58.01      2.35 o 
   6   4  11      100.76       88.27      4.85 o 
   7   4  11       78.52       58.08      1.64 o 
   8   4  11      193.72      209.32      5.30 o 
   9   4  11       65.74       56.44      4.49 o 
  10   4  11      181.76      215.92      8.06 o 
   1   5  11      328.49      315.24      5.23 o 
   2   5  11     4151.66     3974.65     55.86 o 
   3   5  11       34.75       25.61      2.44 o 
   4   5  11      343.93      319.83      5.88 o 
   5   5  11       20.93       21.86      1.82 o 
   6   5  11      378.81      344.79      8.29 o 
   7   5  11        4.97        3.61      2.22 o 
   8   5  11        3.93        4.08      2.10 o 
   9   5  11       27.21       24.83      3.30 o 
  10   5  11       25.34       30.44      3.07 o 
   0   6  11     7289.24     7306.38    170.46 o 
   1   6  11      814.10      718.40      9.68 o 
   2   6  11       28.99       21.58      2.97 o 
   3   6  11     1079.78     1035.78     16.52 o 
   4   6  11       11.94       16.68      2.09 o 
   5   6  11      204.63      184.91      3.78 o 
   6   6  11      239.30      186.49      5.78 o 
   7   6  11       27.95       30.59      2.57 o 
   8   6  11        7.15        9.54      2.23 o 
   9   6  11        4.65        7.40      2.39 o 
  10   6  11        8.09       11.28      2.44 o 
   1   7  11        6.36        7.35      1.71 o 
   2   7  11     1339.51     1348.37     21.76 o 
   3   7  11      117.80      124.71      3.75 o 
   4   7  11      116.43      113.94      3.34 o 
   5   7  11      137.15      102.08      2.98 o 
   6   7  11        0.10        0.21      1.01 o 
   7   7  11        3.62       12.78      2.85 o 
   8   7  11       25.73       25.38      3.02 o 
   9   7  11        1.60        2.98      2.58 o 
  10   7  11       21.48       22.11      3.11 o 
   0   8  11     1193.59     1115.61     20.66 o 
   1   8  11      460.17      460.97      7.37 o 
   2   8  11     1287.30     1266.46     16.61 o 
   3   8  11       36.18       35.78      2.39 o 
   4   8  11      411.32      422.72      7.20 o 
   5   8  11      244.03      238.92      4.38 o 
   6   8  11      143.10      127.53      3.56 o 
   7   8  11       18.37       15.10      2.52 o 
   8   8  11        0.95        2.77      2.01 o 
   9   8  11       13.12       15.63      2.75 o 
   1   9  11        4.60        8.28      1.99 o 
   2   9  11      134.71      112.36      3.33 o 
   3   9  11      151.06      146.70      3.85 o 
   4   9  11      145.66      134.21      3.81 o 
   5   9  11        6.50       13.85      1.82 o 
   6   9  11       11.48        9.34      1.45 o 
   7   9  11       30.68       42.29      3.58 o 
   8   9  11      119.22      109.89      5.95 o 
   9   9  11        0.12       -1.14      1.98 o 
   0  10  11      311.25      286.80      9.10 o 
   1  10  11      257.29      244.47      5.68 o 
   2  10  11      158.68      150.80      4.37 o 
   3  10  11       25.78       22.04      2.42 o 
   4  10  11        1.17        1.10      1.23 o 
   5  10  11       56.69       43.02      2.13 o 
   6  10  11        0.21        1.41      1.95 o 
   7  10  11       23.38       31.30      4.04 o 
   8  10  11       14.34       13.37      3.17 o 
   1  11  11      198.75      187.56      5.52 o 
   2  11  11      110.95      135.38      4.05 o 
   3  11  11        0.79        1.70      1.51 o 
   4  11  11      140.19      118.09      3.71 o 
   5  11  11        3.27        2.70      1.26 o 
   6  11  11       39.32       44.34      3.56 o 
   7  11  11       12.70       16.09      2.80 o 
   8  11  11       30.87       28.87      3.78 o 
   0  12  11       38.03       41.32      4.05 o 
   1  12  11       12.58        9.19      2.27 o 
   2  12  11        0.22        0.83      1.55 o 
   3  12  11       47.25       46.27      3.14 o 
   4  12  11      426.01      402.16      8.53 o 
   5  12  11        0.67        1.62      1.48 o 
   6  12  11       21.76       22.50      4.08 o 
   7  12  11        4.73        6.77      2.79 o 
   1  13  11      302.87      285.82      7.53 o 
   2  13  11      133.63      121.71      4.97 o 
   3  13  11        0.73        0.89      1.48 o 
   4  13  11       77.87       95.21      3.50 o 
   5  13  11       33.26       37.25      3.61 o 
   6  13  11       27.11       31.76      4.21 o 
   0  14  11       93.01       76.31      7.54 o 
   1  14  11       13.08       10.89      2.51 o 
   2  14  11        8.52       10.54      2.47 o 
   3  14  11        9.51       10.61      2.38 o 
   4  14  11       10.79       12.36      2.04 o 
   5  14  11        1.81        1.54      2.35 o 
   1  15  11      109.11      123.04      5.29 o 
   2  15  11       11.98       10.91      2.68 o 
   3  15  11        0.98        4.25      2.75 o 
   4  15  11      235.18      235.85      9.99 o 
   0  16  11        0.21        1.59      2.89 o 
   1  16  11        2.97        2.21      2.62 o 
   2  16  11       15.95       14.39      2.80 o 
   0   0  12    15511.49    15692.31    659.27 o 
   1   0  12      105.63       82.23      4.45 o 
   2   0  12      176.90      204.01      5.92 o 
   3   0  12      256.12      230.05      6.17 o 
   4   0  12     1435.28     1478.05     34.61 o 
   5   0  12       68.90       71.45      3.50 o 
   6   0  12       90.70       70.04      3.50 o 
   7   0  12      115.34      113.29      4.28 o 
   8   0  12       76.83       83.95      4.67 o 
   9   0  12       30.97       37.75      8.88 o 
  10   0  12       17.16       20.90      7.34 o 
   1   1  12      188.16      185.65      4.46 o 
   2   1  12      298.89      297.61      7.29 o 
   3   1  12       21.48       30.80      1.96 o 
   4   1  12      139.43      127.26      3.06 o 
   5   1  12       25.34       17.94      1.37 o 
   6   1  12       21.77       34.37      1.37 o 
   7   1  12       17.79       16.64      1.75 o 
   8   1  12      153.55      153.13      3.45 o 
   9   1  12        2.52        1.65      2.31 o 
  10   1  12        1.30        3.42      4.05 o 
   0   2  12     3143.42     3164.38     63.45 o 
   1   2  12      132.81      111.21      3.38 o 
   2   2  12      420.06      343.10      6.35 o 
   3   2  12       31.87       31.31      2.23 o 
   4   2  12      116.22       92.10      2.81 o 
   5   2  12       10.77       10.77      1.51 o 
   6   2  12        6.48        4.11      1.20 o 
   7   2  12        1.94        0.47      0.83 o 
   8   2  12      102.35       86.69      2.81 o 
   9   2  12        0.43       -0.59      1.85 o 
  10   2  12        9.88       12.89      5.70 o 
   1   3  12      269.83      291.43      4.25 o 
   2   3  12      810.14      819.64     11.68 o 
   3   3  12       94.71       84.52      1.76 o 
   4   3  12     2302.85     2169.10     31.34 o 
   5   3  12      118.35      112.00      2.83 o 
   6   3  12      139.83      138.88      4.86 o 
   7   3  12       24.42       21.99      1.62 o 
   8   3  12       81.34       53.53      2.96 o 
   9   3  12       53.36       44.65      3.50 o 
  10   3  12       14.40       14.61      3.14 o 
   0   4  12      543.21      507.04     10.86 o 
   1   4  12      251.75      248.84      4.71 o 
   2   4  12      586.01      579.54      8.66 o 
   3   4  12      461.58      423.38      9.18 o 
   4   4  12      838.95      775.46     14.72 o 
   5   4  12       16.04       16.71      1.88 o 
   6   4  12        0.13        0.69      0.97 o 
   7   4  12        3.22        0.95      1.17 o 
   8   4  12      178.76      191.31      5.65 o 
   9   4  12        0.84        0.58      1.85 o 
  10   4  12       70.75       72.93      5.66 o 
   1   5  12      955.12      947.68     12.56 o 
   2   5  12     2106.54     1977.08     25.85 o 
   3   5  12      138.33      162.95      5.09 o 
   4   5  12        6.07        7.27      1.53 o 
   5   5  12        9.08       10.01      1.90 o 
   6   5  12      267.90      267.76      7.75 o 
   7   5  12       17.93        9.40      1.49 o 
   8   5  12       46.90       51.31      4.79 o 
   9   5  12       12.49        9.03      2.51 o 
  10   5  12        0.02       -0.18      1.88 o 
   0   6  12      543.98      556.88     14.15 o 
   1   6  12      555.58      522.12      8.30 o 
   2   6  12      143.97      132.48      4.65 o 
   3   6  12       20.27       13.13      2.51 o 
   4   6  12      268.57      248.08      5.72 o 
   5   6  12       15.52       16.33      1.76 o 
   6   6  12      216.58      207.39      4.27 o 
   7   6  12        1.03        2.16      1.81 o 
   8   6  12      135.35      145.60      5.22 o 
   9   6  12       24.59       25.76      3.03 o 
   1   7  12      144.07      139.74      3.88 o 
   2   7  12       40.33       55.92      3.83 o 
   3   7  12        1.23        5.82      1.66 o 
   4   7  12      423.63      443.81      8.01 o 
   5   7  12        4.13        9.38      1.76 o 
   6   7  12      395.00      395.76      8.32 o 
   7   7  12        6.61        1.06      2.26 o 
   8   7  12      137.24      145.83      5.64 o 
   9   7  12        0.01       -2.19      2.19 o 
   0   8  12       18.10       12.94      2.07 o 
   1   8  12      196.34      173.17      4.49 o 
   2   8  12       89.58       81.13      3.24 o 
   3   8  12        6.95        7.51      1.63 o 
   4   8  12      116.03       99.44      3.48 o 
   5   8  12       18.29        9.29      1.91 o 
   6   8  12        0.32        0.46      1.07 o 
   7   8  12        6.69        7.75      2.11 o 
   8   8  12       16.86       17.85      2.89 o 
   9   8  12       26.27       36.06      3.23 o 
   1   9  12       17.32       12.71      2.00 o 
   2   9  12      116.12      114.77      3.81 o 
   3   9  12       64.80       58.23      2.98 o 
   4   9  12       58.82       55.79      2.62 o 
   5   9  12       32.89       24.02      2.30 o 
   6   9  12      172.14      178.93      5.91 o 
   7   9  12       14.30       14.66      2.65 o 
   8   9  12      127.46      150.90      6.41 o 
   0  10  12      538.02      534.64     16.99 o 
   1  10  12        7.32        7.88      1.80 o 
   2  10  12      167.79      163.47      4.76 o 
   3  10  12       17.35       13.56      2.43 o 
   4  10  12      203.42      217.08      5.25 o 
   5  10  12      105.89      110.67      3.77 o 
   6  10  12        3.35        3.42      2.44 o 
   7  10  12        3.59        1.80      2.38 o 
   8  10  12       80.79      103.25      5.84 o 
   1  11  12      102.47       98.99      3.94 o 
   2  11  12      258.59      243.53      6.50 o 
   3  11  12        2.44        7.43      2.37 o 
   4  11  12       89.34       75.14      3.48 o 
   5  11  12       63.11       73.02      4.11 o 
   6  11  12       10.81       14.02      2.67 o 
   7  11  12        1.05       -0.46      1.86 o 
   0  12  12      263.99      244.09     11.67 o 
   1  12  12       18.44       16.36      2.55 o 
   2  12  12       26.33       26.71      2.82 o 
   3  12  12       22.86       30.24      3.00 o 
   4  12  12       70.79       70.30      3.84 o 
   5  12  12       28.75       26.06      3.18 o 
   6  12  12       35.72       42.24      3.82 o 
   1  13  12       34.90       34.64      3.16 o 
   2  13  12      256.18      257.46      7.11 o 
   3  13  12        8.23        6.13      2.10 o 
   4  13  12        0.02        0.55      1.65 o 
   5  13  12       43.91       66.05      4.45 o 
   6  13  12        6.23       10.87      3.15 o 
   0  14  12       78.35       86.27      6.12 o 
   1  14  12        2.47       -0.38      1.91 o 
   2  14  12      277.60      276.91      9.15 o 
   3  14  12       51.93       48.03      3.66 o 
   4  14  12        3.04        1.83      2.04 o 
   1  15  12        3.76        1.87      2.92 o 
   2  15  12        2.16        0.51      1.69 o 
   3  15  12        1.81        1.28      2.05 o 
   1   1  13       80.64       79.90      3.26 o 
   2   1  13      113.99      114.48      4.62 o 
   3   1  13      536.62      481.93      8.42 o 
   4   1  13      165.30      139.87      3.62 o 
   5   1  13        1.62        1.60      0.91 o 
   6   1  13      298.58      285.81      5.50 o 
   7   1  13       44.39       48.65      1.91 o 
   8   1  13      298.77      280.99      8.70 o 
   9   1  13        5.55       12.75      4.69 o 
  10   1  13        9.87       18.18      5.77 o 
   0   2  13        8.89       26.54      3.75 o 
   1   2  13        5.87        5.24      1.66 o 
   2   2  13        0.14        0.92      1.35 o 
   3   2  13       92.85       92.89      3.87 o 
   4   2  13      758.81      778.83     10.71 o 
   5   2  13      248.14      200.87      6.84 o 
   6   2  13        2.29        0.66      0.94 o 
   7   2  13       30.27       24.83      1.65 o 
   8   2  13       83.34       86.80      3.80 o 
   9   2  13       18.12       15.29      2.94 o 
  10   2  13       99.11      141.42     11.81 o 
   1   3  13       44.19       35.10      1.86 o 
   2   3  13      394.08      363.19      5.50 o 
   3   3  13        0.05        0.68      0.54 o 
   4   3  13      461.45      443.42     10.22 o 
   5   3  13       23.57       24.72      1.84 o 
   6   3  13      165.61      161.16      3.59 o 
   7   3  13       10.56       15.38      1.79 o 
   8   3  13        1.09        3.34      1.60 o 
   9   3  13       16.43       15.13      2.55 o 
  10   3  13        0.71        1.43      3.53 o 
   0   4  13      411.57      456.22     10.69 o 
   1   4  13       34.13       31.90      2.29 o 
   2   4  13      246.66      221.05      4.38 o 
   3   4  13      431.25      397.34      7.21 o 
   4   4  13       51.16       53.92      2.70 o 
   5   4  13       15.86       22.10      2.11 o 
   6   4  13       19.39       27.57      2.04 o 
   7   4  13        1.36        2.69      1.55 o 
   8   4  13      188.71      223.84      6.46 o 
   9   4  13        1.93        1.86      2.38 o 
   1   5  13      116.12       96.71      3.28 o 
   2   5  13     1383.75     1312.76     23.65 o 
   3   5  13      162.67      176.50      7.48 o 
   4   5  13       78.66       79.03      3.45 o 
   5   5  13       10.66       16.00      2.38 o 
   6   5  13        5.81        4.04      1.48 o 
   7   5  13        1.39        2.06      1.91 o 
   8   5  13       12.56       13.09      3.31 o 
   9   5  13       13.90       12.63      3.04 o 
   0   6  13      427.26      375.73     10.04 o 
   1   6  13     1834.36     1773.86     26.26 o 
   2   6  13     1104.92     1109.54     22.82 o 
   3   6  13        1.66        1.99      1.61 o 
   4   6  13        3.23        7.16      1.89 o 
   5   6  13      136.85      148.95      5.24 o 
   6   6  13      292.63      272.23      5.14 o 
   7   6  13       37.30       40.84      3.42 o 
   8   6  13       64.21       73.71      3.91 o 
   9   6  13       73.83       69.36      4.38 o 
   1   7  13      502.28      495.91      7.80 o 
   2   7  13       79.14       76.69      4.13 o 
   3   7  13      808.94      747.64     18.32 o 
   4   7  13      199.46      183.65      4.39 o 
   5   7  13       15.34       23.25      1.99 o 
   6   7  13        3.38        2.96      1.23 o 
   7   7  13       44.37       66.18      3.71 o 
   8   7  13        0.00        1.98      2.36 o 
   9   7  13       14.22       13.91      2.73 o 
   0   8  13     2871.75     2781.55     50.17 o 
   1   8  13      383.51      382.26      7.40 o 
   2   8  13      195.35      201.49      5.01 o 
   3   8  13        2.07        1.45      1.61 o 
   4   8  13       80.69       79.47      3.12 o 
   5   8  13        1.16        0.14      1.28 o 
   6   8  13       44.30       41.74      4.02 o 
   7   8  13        0.32        0.67      1.74 o 
   8   8  13       14.63       13.89      2.89 o 
   1   9  13       25.22       26.63      2.24 o 
   2   9  13       18.73       17.10      2.07 o 
   3   9  13       10.85        6.68      1.88 o 
   4   9  13      313.17      288.18      5.70 o 
   5   9  13       71.26       51.49      2.55 o 
   6   9  13       12.05       12.45      2.92 o 
   7   9  13        7.94       12.32      3.12 o 
   8   9  13       37.89       33.28      3.75 o 
   0  10  13      284.49      304.79     11.03 o 
   1  10  13        1.01        0.99      1.38 o 
   2  10  13      112.40      103.04      4.34 o 
   3  10  13       30.14       31.18      2.71 o 
   4  10  13       29.61       27.78      2.55 o 
   5  10  13       54.00       61.88      3.64 o 
   6  10  13       17.99       21.53      3.28 o 
   7  10  13        0.30        2.08      2.38 o 
   1  11  13        0.30        2.19      1.54 o 
   2  11  13      288.75      251.51      5.73 o 
   3  11  13       44.70       34.57      2.80 o 
   4  11  13      121.15      139.16      4.36 o 
   5  11  13       10.01        8.31      3.04 o 
   6  11  13        2.55        2.75      2.28 o 
   0  12  13       44.45       38.01      8.10 o 
   1  12  13       15.08       18.33      2.77 o 
   2  12  13        9.79       13.96      2.32 o 
   3  12  13       48.87       46.44      3.21 o 
   4  12  13        7.96        8.43      2.31 o 
   5  12  13       44.35       55.84      3.93 o 
   6  12  13       47.48       43.14      3.83 o 
   1  13  13       13.12       11.40      3.05 o 
   2  13  13        6.03       12.13      2.87 o 
   3  13  13       33.33       35.22      3.32 o 
   4  13  13      163.37      166.94      5.58 o 
   5  13  13        0.74        5.06      2.73 o 
   0  14  13       19.43       26.74      4.85 o 
   1  14  13        6.07        7.49      3.51 o 
   2  14  13       15.08       15.18      3.08 o 
   3  14  13       29.43       30.60      3.46 o 
   0   0  14      765.65      778.53     22.84 o 
   1   0  14      102.89      125.67      6.51 o 
   2   0  14     1165.49     1107.95     30.68 o 
   3   0  14     1186.72      952.21     43.99 o 
   4   0  14        8.27       13.09      1.88 o 
   5   0  14        8.58       13.85      1.81 o 
   6   0  14      442.59      447.09     18.01 o 
   7   0  14      153.20      121.85      8.04 o 
   8   0  14       68.61       49.78      4.44 o 
   9   0  14       21.57       34.30     10.61 o 
   1   1  14        0.09        3.09      1.82 o 
   2   1  14      119.55      123.45      3.94 o 
   3   1  14        1.88        1.99      1.66 o 
   4   1  14      109.15      120.47      2.72 o 
   5   1  14        3.03        6.20      1.17 o 
   6   1  14        4.72        6.59      1.46 o 
   7   1  14        7.20        1.55      1.08 o 
   8   1  14        1.26        1.08      1.60 o 
   9   1  14        3.33       -1.38      3.69 o 
   0   2  14      287.80      307.67      8.55 o 
   1   2  14       89.18       66.69      3.53 o 
   2   2  14      786.68      757.81     16.06 o 
   3   2  14        9.64       14.62      2.14 o 
   4   2  14       18.88       14.94      1.11 o 
   5   2  14      240.19      214.83      4.54 o 
   6   2  14      143.14      100.62      3.96 o 
   7   2  14        1.69        0.14      1.08 o 
   8   2  14       19.37       26.38      2.98 o 
   9   2  14        0.55       -2.41      3.95 o 
   1   3  14        3.18        2.18      1.14 o 
   2   3  14     1446.36     1445.85     22.00 o 
   3   3  14        4.38        4.68      0.78 o 
   4   3  14       60.18       66.68      2.84 o 
   5   3  14      162.57      139.94      3.60 o 
   6   3  14       74.95       66.66      2.49 o 
   7   3  14       12.48        8.72      1.59 o 
   8   3  14       29.68       28.72      2.73 o 
   9   3  14       41.94       50.63      7.15 o 
   0   4  14     1876.71     1760.73     46.74 o 
   1   4  14      618.87      582.38      8.74 o 
   2   4  14       45.57       41.83      2.15 o 
   3   4  14        2.18        2.37      1.72 o 
   4   4  14       17.48       22.84      2.29 o 
   5   4  14       35.22       43.40      2.95 o 
   6   4  14       63.18       57.17      3.51 o 
   7   4  14       80.15       83.16      5.78 o 
   8   4  14        6.47        4.53      2.00 o 
   9   4  14        4.73        8.46      2.29 o 
   1   5  14       22.12       23.44      2.19 o 
   2   5  14       45.09       41.98      1.85 o 
   3   5  14        0.34        3.76      2.26 o 
   4   5  14     1075.68     1044.05     18.99 o 
   5   5  14       29.08       28.22      2.69 o 
   6   5  14      138.63      136.44      3.91 o 
   7   5  14        8.35        9.11      2.43 o 
   8   5  14        2.96        5.33      2.40 o 
   9   5  14       11.21        6.99      2.51 o 
   0   6  14      557.39      563.90     14.05 o 
   1   6  14       41.00       38.16      2.16 o 
   2   6  14      219.76      228.23      6.24 o 
   3   6  14      148.97      144.98      4.85 o 
   4   6  14      108.12      123.29      4.03 o 
   5   6  14       54.68       59.73      3.49 o 
   6   6  14        9.98        9.81      2.19 o 
   7   6  14       18.04       15.81      3.43 o 
   8   6  14       16.93       23.51      3.11 o 
   1   7  14      118.85      129.56      3.71 o 
   2   7  14       39.36       51.65      3.58 o 
   3   7  14      257.65      274.14      6.33 o 
   4   7  14      148.70      132.13      4.38 o 
   5   7  14       30.79       29.81      2.18 o 
   6   7  14      260.19      271.91      7.51 o 
   7   7  14       27.87       38.01      3.31 o 
   8   7  14       57.42       75.01      4.47 o 
   0   8  14       93.87       83.65      3.99 o 
   1   8  14       51.47       48.78      1.99 o 
   2   8  14        0.03        0.54      1.46 o 
   3   8  14       25.63       19.37      2.35 o 
   4   8  14       65.35       62.28      2.99 o 
   5   8  14      155.89      135.73      4.40 o 
   6   8  14        3.77        1.15      2.33 o 
   7   8  14      107.14      151.82      6.40 o 
   8   8  14        8.11       16.06      7.26 o 
   1   9  14       58.28       50.22      2.79 o 
   2   9  14       78.37       75.68      3.64 o 
   3   9  14       10.02        9.68      2.55 o 
   4   9  14       38.80       48.29      3.10 o 
   5   9  14        8.28       10.34      2.08 o 
   6   9  14      195.10      221.11      7.44 o 
   7   9  14        3.43        8.49      3.11 o 
   0  10  14       64.52       67.75      7.05 o 
   1  10  14        0.50        1.27      1.67 o 
   2  10  14       30.59       30.80      2.59 o 
   3  10  14       60.23       68.64      3.79 o 
   4  10  14        0.07        1.33      1.74 o 
   5  10  14       30.03       36.73      4.21 o 
   6  10  14        1.20        4.58      2.44 o 
   1  11  14      107.81      114.31      4.17 o 
   2  11  14       10.55        5.70      1.85 o 
   3  11  14       70.38       55.27      3.83 o 
   4  11  14      140.35      140.43      4.98 o 
   5  11  14       49.82       62.19      5.10 o 
   6  11  14       11.74       10.07      3.32 o 
   0  12  14      140.92      162.76      8.38 o 
   1  12  14        8.71       10.34      2.86 o 
   2  12  14       96.12       98.94      4.48 o 
   3  12  14        2.69        1.75      1.90 o 
   4  12  14        0.08       -2.11      2.17 o 
   5  12  14       26.02       22.18      3.64 o 
   1  13  14      116.56      145.46      7.20 o 
   2  13  14        6.10        5.71      2.74 o 
   3  13  14        1.15        0.98      1.75 o 
   0  14  14      294.52      321.51     17.47 o 
   1  14  14        8.59        6.48      3.00 o 
   1   1  15       96.77       92.24      3.89 o 
   2   1  15       53.09       46.26      3.44 o 
   3   1  15       80.99       91.06      3.69 o 
   4   1  15      353.71      313.52      4.79 o 
   5   1  15      110.82      100.42      2.95 o 
   6   1  15       72.14       73.85      2.87 o 
   7   1  15       57.20       63.64      3.58 o 
   8   1  15       13.71       16.17      3.19 o 
   9   1  15       86.10      124.98     16.44 o 
   0   2  15       18.59       20.79      3.71 o 
   1   2  15      818.02      798.53     16.18 o 
   2   2  15       41.21       38.17      3.40 o 
   3   2  15      253.94      246.79      6.68 o 
   4   2  15      123.86      134.93      2.83 o 
   5   2  15       95.64       95.13      3.38 o 
   6   2  15       47.34       40.98      2.43 o 
   7   2  15       78.85       88.69      3.64 o 
   8   2  15      187.25      192.91      8.48 o 
   1   3  15      123.15      128.55      3.89 o 
   2   3  15      135.46      120.22      3.09 o 
   3   3  15      192.92      161.82      2.87 o 
   4   3  15      112.80      116.22      4.16 o 
   5   3  15      127.52      107.39      3.32 o 
   6   3  15      139.93      133.81      5.65 o 
   7   3  15       11.71       10.30      2.48 o 
   8   3  15        9.95        6.58      2.70 o 
   0   4  15        3.06        4.35      2.10 o 
   1   4  15       35.97       51.53      3.10 o 
   2   4  15      311.56      339.76      7.10 o 
   3   4  15       71.44       73.17      4.26 o 
   4   4  15      255.64      241.16      5.91 o 
   5   4  15        3.18        9.13      2.34 o 
   6   4  15      105.05      104.23      4.67 o 
   7   4  15       42.71       39.74      3.68 o 
   8   4  15       53.12       67.35      4.13 o 
   1   5  15      285.05      269.45      5.79 o 
   2   5  15        8.26        4.38      1.20 o 
   3   5  15       29.93       43.40      3.49 o 
   4   5  15      391.80      373.09      8.18 o 
   5   5  15      134.64      146.24      5.04 o 
   6   5  15       11.76        7.05      1.83 o 
   7   5  15        8.23        9.04      2.34 o 
   8   5  15       19.17       10.72      2.76 o 
   0   6  15      551.28      539.30     13.40 o 
   1   6  15      103.44       93.89      3.13 o 
   2   6  15      180.17      183.40      5.35 o 
   3   6  15       30.63       27.57      2.70 o 
   4   6  15       75.45      104.57      4.61 o 
   5   6  15       71.78       67.73      3.52 o 
   6   6  15      145.80      175.78      6.06 o 
   7   6  15       65.18       60.04      4.96 o 
   8   6  15       25.07       20.92      3.19 o 
   1   7  15       17.37       22.35      2.04 o 
   2   7  15       48.33       51.19      4.00 o 
   3   7  15       20.55       16.57      2.74 o 
   4   7  15        9.51       10.21      2.26 o 
   5   7  15        4.91        0.69      1.67 o 
   6   7  15       35.76       34.35      3.65 o 
   7   7  15       31.34       36.31      3.34 o 
   0   8  15      297.46      302.91     11.87 o 
   1   8  15      165.76      173.40      5.86 o 
   2   8  15      369.65      372.13      8.22 o 
   3   8  15      468.49      470.94      9.15 o 
   4   8  15       10.73       11.23      2.01 o 
   5   8  15        9.12        8.87      1.88 o 
   6   8  15       18.88       15.12      3.12 o 
   7   8  15        1.95        3.94      2.39 o 
   1   9  15       83.99       94.69      3.97 o 
   2   9  15      268.76      273.15      6.32 o 
   3   9  15       10.53        7.91      2.53 o 
   4   9  15        1.72        0.95      1.59 o 
   5   9  15       51.34       36.95      4.17 o 
   6   9  15        1.76        2.01      2.40 o 
   0  10  15      212.58      237.22     11.87 o 
   1  10  15        0.42       -0.11      1.27 o 
   2  10  15       24.69       23.03      2.79 o 
   3  10  15      134.72      164.59      5.26 o 
   4  10  15       14.55       13.50      2.19 o 
   5  10  15       48.50       43.35      4.78 o 
   1  11  15       33.66       41.50      3.04 o 
   2  11  15      222.09      238.23      6.93 o 
   3  11  15       19.23       20.10      2.86 o 
   4  11  15      132.89      142.74      5.48 o 
   0  12  15        1.22        3.17      3.48 o 
   1  12  15        7.39        6.61      3.21 o 
   2  12  15       50.92       58.74      3.96 o 
   3  12  15        0.11        1.16      1.81 o 
   1  13  15        4.18        4.51      2.62 o 
   0   0  16      917.09     1064.84     95.39 o 
   1   0  16      476.10      429.48     12.94 o 
   2   0  16      198.90      181.03      7.63 o 
   3   0  16      530.74      565.98     15.74 o 
   4   0  16        4.86        4.85      1.89 o 
   5   0  16      139.11      116.15      5.06 o 
   6   0  16      103.53       93.10      7.40 o 
   7   0  16       31.28       43.67      3.96 o 
   8   0  16        1.48        4.92      7.28 o 
   1   1  16       70.32       66.44      3.64 o 
   2   1  16       28.90       35.10      2.97 o 
   3   1  16        0.80        1.31      1.74 o 
   4   1  16       15.16       15.85      1.53 o 
   5   1  16      237.07      200.40      4.87 o 
   6   1  16        1.72        2.19      1.34 o 
   7   1  16        8.60        5.07      1.78 o 
   8   1  16        0.17        3.21      3.77 o 
   0   2  16      426.77      432.12     23.01 o 
   1   2  16        2.75        1.13      1.74 o 
   2   2  16      161.38      177.85      5.42 o 
   3   2  16      463.04      439.60      9.58 o 
   4   2  16        1.02        3.27      1.53 o 
   5   2  16      158.60      171.49      5.50 o 
   6   2  16       57.85       44.50      2.69 o 
   7   2  16        0.09       -1.58      1.87 o 
   8   2  16        0.01        0.71      3.18 o 
   1   3  16      369.05      366.45      6.84 o 
   2   3  16       46.64       58.57      3.25 o 
   3   3  16      254.78      239.48      7.42 o 
   4   3  16      173.16      176.19      4.43 o 
   5   3  16       84.34       78.56      3.05 o 
   6   3  16        4.94        5.02      1.50 o 
   7   3  16       10.10       11.80      2.61 o 
   0   4  16        3.31        2.12      2.10 o 
   1   4  16       25.05       31.03      2.47 o 
   2   4  16      197.76      203.61      5.22 o 
   3   4  16       13.07       10.22      2.35 o 
   4   4  16        5.29        5.09      1.95 o 
   5   4  16       39.27       43.34      3.31 o 
   6   4  16       29.30       36.15      3.22 o 
   7   4  16       54.91       66.90      5.01 o 
   1   5  16       39.98       34.89      2.72 o 
   2   5  16       44.87       45.14      2.99 o 
   3   5  16        0.81        2.75      2.04 o 
   4   5  16      268.27      300.91      8.28 o 
   5   5  16        2.72        2.65      2.13 o 
   6   5  16      366.57      373.42     11.91 o 
   7   5  16       13.35       13.04      3.06 o 
   0   6  16      403.07      429.63     20.99 o 
   1   6  16        4.19        3.68      1.39 o 
   2   6  16        3.44        6.05      2.30 o 
   3   6  16       17.39       16.92      3.12 o 
   4   6  16      517.81      596.78     11.29 o 
   5   6  16        4.97        7.20      2.51 o 
   6   6  16       87.94       94.83      5.57 o 
   7   6  16       42.50       41.89      4.13 o 
   1   7  16       17.37       16.79      2.52 o 
   2   7  16       45.17       52.43      4.06 o 
   3   7  16       20.71       28.03      3.43 o 
   4   7  16       60.39       66.09      4.96 o 
   5   7  16      109.30      111.09      4.74 o 
   6   7  16       86.08       91.45      5.70 o 
   0   8  16      134.15      145.68      5.25 o 
   1   8  16       40.74       51.17      4.09 o 
   2   8  16        9.91        5.53      2.42 o 
   3   8  16        7.08        6.53      2.28 o 
   4   8  16       65.41       74.23      3.72 o 
   5   8  16      128.48      147.30      5.45 o 
   6   8  16        3.59        2.35      2.34 o 
   1   9  16       58.84       64.79      3.34 o 
   2   9  16       13.03       13.45      2.36 o 
   3   9  16      197.93      188.68      5.54 o 
   4   9  16       98.23       99.40      7.02 o 
   5   9  16        7.04        7.31      3.14 o 
   0  10  16      148.67      158.45      8.11 o 
   1  10  16       20.29       20.43      2.49 o 
   2  10  16        3.53        4.17      2.38 o 
   3  10  16       10.60       14.25      2.60 o 
   4  10  16        1.71        0.33      1.54 o 
   1  11  16      189.52      197.88      8.08 o 
   2  11  16       67.64       64.23      3.84 o 
   3  11  16       19.52       14.71      2.42 o 
   1   1  17      199.65      204.27      5.73 o 
   2   1  17       22.29       20.40      2.81 o 
   3   1  17      113.21      136.90      4.80 o 
   4   1  17      112.52      104.36      4.02 o 
   5   1  17       41.90       48.95      3.01 o 
   6   1  17       47.13       38.28      2.85 o 
   7   1  17       10.82       12.84      2.75 o 
   0   2  17       41.47       49.74      4.91 o 
   1   2  17        0.20        2.54      1.91 o 
   2   2  17       11.01       12.48      2.39 o 
   3   2  17       76.40       76.98      4.09 o 
   4   2  17        0.00       -1.08      1.34 o 
   5   2  17        5.19        6.00      1.74 o 
   6   2  17        1.90        0.44      1.91 o 
   7   2  17        8.77       11.38      3.00 o 
   1   3  17      272.11      282.80      6.26 o 
   2   3  17       20.82       19.65      2.30 o 
   3   3  17       29.84       35.54      2.97 o 
   4   3  17       89.18       86.52      3.69 o 
   5   3  17        0.74       -0.03      1.49 o 
   6   3  17        0.45       -0.41      1.80 o 
   7   3  17       90.98       81.28      5.65 o 
   0   4  17       93.87      103.79      5.60 o 
   1   4  17       38.60       50.04      2.82 o 
   2   4  17       16.05       18.34      2.83 o 
   3   4  17        6.67        2.46      2.04 o 
   4   4  17       21.27       22.78      2.68 o 
   5   4  17        3.49        0.92      1.69 o 
   6   4  17        1.18        2.45      1.91 o 
   1   5  17      160.85      162.69      4.45 o 
   2   5  17        3.33        1.54      2.03 o 
   3   5  17        0.75       -1.17      2.17 o 
   4   5  17        1.11        4.69      2.22 o 
   5   5  17       52.76       53.34      5.94 o 
   6   5  17        9.07        6.83      2.61 o 
   0   6  17       53.09       61.99      5.31 o 
   1   6  17      206.98      200.82      7.11 o 
   2   6  17      116.03      135.59      5.36 o 
   3   6  17      578.17      628.80     23.32 o 
   4   6  17        1.60        2.62      2.14 o 
   5   6  17      133.85      169.34      5.76 o 
   6   6  17        7.71       10.08      3.05 o 
   1   7  17      230.67      241.60      6.67 o 
   2   7  17        0.01        1.77      2.60 o 
   3   7  17      427.10      496.24     13.20 o 
   4   7  17       10.25       12.01      2.72 o 
   5   7  17       18.00       30.55      3.22 o 
   0   8  17       89.62      109.66      8.33 o 
   1   8  17       22.37       30.97      3.51 o 
   2   8  17       17.66       15.30      3.50 o 
   3   8  17       57.00       51.95      3.71 o 
   4   8  17       71.10       81.44      4.49 o 
   1   9  17       29.22       30.91      3.48 o 
   2   9  17       37.12       30.67      3.33 o 
   3   9  17       15.13       21.73      2.95 o 
   0  10  17        2.24        4.27      3.62 o 
   1  10  17        4.39        3.78      2.67 o 
   2  10  17       98.82      118.73      5.27 o 
   0   0  18        0.18        4.02      4.71 o 
   1   0  18       28.57       34.51      4.38 o 
   2   0  18      117.27      142.01      8.79 o 
   3   0  18      547.88      593.73     33.58 o 
   4   0  18        0.19        3.84      3.41 o 
   5   0  18      190.53      197.52     11.51 o 
   6   0  18        6.86       11.81      2.93 o 
   1   1  18       89.43       91.99      4.88 o 
   2   1  18       10.89       15.66      2.87 o 
   3   1  18       39.57       37.71      4.72 o 
   4   1  18        1.10        4.26      2.61 o 
   5   1  18       18.83       16.68      3.19 o 
   6   1  18       14.43        9.71      1.95 o 
   0   2  18      118.98      113.39      7.75 o 
   1   2  18      321.42      356.55      9.70 o 
   2   2  18        3.04        3.44      1.92 o 
   3   2  18      162.93      183.15      5.19 o 
   4   2  18        3.50        4.82      1.91 o 
   5   2  18       91.47      100.64      6.15 o 
   6   2  18        0.06       -0.51      1.56 o 
   1   3  18       90.63       98.32      3.98 o 
   2   3  18       25.56       20.33      2.91 o 
   3   3  18        4.98        4.13      2.07 o 
   4   3  18       14.29       13.02      2.19 o 
   5   3  18       97.79      106.87      6.51 o 
   0   4  18        2.05        3.37      3.23 o 
   1   4  18        4.61        5.63      2.29 o 
   2   4  18        1.07        3.24      2.23 o 
   3   4  18       15.23       13.60      2.97 o 
   4   4  18       36.52       37.54      3.97 o 
   5   4  18       13.76       12.68      3.22 o 
   1   5  18      137.08      154.41      7.01 o 
   2   5  18      287.12      312.42     10.14 o 
   3   5  18        0.34        0.10      1.96 o 
   4   5  18        0.12        2.11      2.01 o 
   5   5  18        2.57        1.08      2.23 o 
   0   6  18      131.35      166.00     11.55 o 
   1   6  18        0.51        2.75      2.14 o 
   2   6  18        7.84        7.45      3.15 o 
   3   6  18       11.36       10.35      3.05 o 
   4   6  18      179.82      209.70      7.10 o 
   1   7  18      116.78      130.22      7.57 o 
   2   7  18       36.83       39.94      4.37 o 
   3   7  18        7.16       11.42      3.16 o 
   0   8  18        1.44        0.09      2.94 o 
   1   8  18       25.96       27.58      4.17 o 
   2   8  18       19.61       17.98      3.63 o 
   1   1  19       98.44      120.34      5.31 o 
   2   1  19      115.96      132.62      5.62 o 
   3   1  19      189.07      230.45     10.59 o 
   4   1  19        0.46       -0.82      1.67 o 
   0   2  19       26.27       23.93      3.45 o 
   1   2  19        1.53        5.05      1.90 o 
   2   2  19       16.43       20.49      3.04 o 
   3   2  19        0.18       -1.43      2.17 o 
   4   2  19       37.02       45.56      6.18 o 
   1   3  19      274.61      310.56     10.95 o 
   2   3  19        0.27        2.13      2.00 o 
   3   3  19        3.22        3.36      2.28 o 
   4   3  19        0.08       -0.52      1.83 o 
   0   4  19       88.00      117.01     10.77 o 
   1   4  19       20.43       27.14      4.15 o 
   2   4  19        0.57        1.11      2.35 o 
   3   4  19        6.05        4.97      2.65 o 
   1   5  19       75.32       81.99      4.72 o 
   2   5  19       14.84       14.61      3.45 o 
   3   5  19        2.73       -0.01      2.29 o 
   0   6  19        0.08        1.67      3.70 o 
   1   6  19      205.06      262.22      9.91 o 
   2   6  19        1.48        5.00      2.86 o 
   0   0  20        1.72        0.43      3.75 o 
   1   0  20       62.97       64.00      7.35 o 
   2   0  20       30.28       28.48      4.97 o 
   1   1  20       45.54       54.76      4.24 o 
   2   1  20        9.28        7.30      2.93 o 
   0   2  20        2.69        5.57      3.42 o 
   1   2  20        0.40       -0.02      1.75 o 
   2   2  20        0.98        5.34      7.00 o 
   1   3  20       67.45       70.85      5.43 o 
                                                 
